# Supplementary material for: Desmoplastic stroma restricts T cell extravasation and mediates immune exclusion and immunosuppression in solid tumors
Source: Nat Commun. 2023 Aug 22;14:5110. doi: 10.1038/s41467-023-40850-5 (PMC10444764; doi:10.1038/s41467-023-40850-5)
Supplement: Supplementary file 15 — Source Data [file 41467_2023_40850_MOESM15_ESM.zip]

Archive with 19 entries (19 files):
- ncomms-source-data figure 1.xlsx
- ncomms-source-data figure 2.xlsx
- ncomms-source-data figure 3.xlsx
- ncomms-source-data figure 4.xlsx
- ncomms-source-data figure 5.xlsx
- ncomms-source-data figure 6.xlsx
- ncomms-source-data figure 7.xlsx
- ncomms-source-data figure 8.xlsx
- ncomms-source-data figure S1.xlsx
- ncomms-source-data figure S10.xlsx
- ncomms-source-data figure S11.xlsx
- ncomms-source-data figure S12.xlsx
- ncomms-source-data figure S2.xlsx
- ncomms-source-data figure S3.xlsx
- ncomms-source-data figure S4.xlsx
- ncomms-source-data figure S5.xlsx
- ncomms-source-data figure S6.xlsx
- ncomms-source-data figure S7.xlsx
- ncomms-source-data figure S9.xlsx
