# Supplementary material for: Desmoplastic stroma restricts T cell extravasation and mediates immune exclusion and immunosuppression in solid tumors
Source: Nat Commun. 2023 Aug 22;14:5110. doi: 10.1038/s41467-023-40850-5 (PMC10444764; doi:10.1038/s41467-023-40850-5)
Supplement: Supplementary file 15 — Source Data [file 41467_2023_40850_MOESM15_ESM.zip › ncomms-source-data figure 1.xlsx]

## Sheet: Figure 1c
Figure 1c
	4662 Mesothelin KO
		Meso-CAR T			MigR T			UTD
		#1	#2	#3	#1	#2	#3	#1	#2	#3
	1:1	2.6	3.4	4.8	1.8	2.9	-2.8	1.8	4.6	2.2
	5:1	6.4	6.7	5.6	2.5	5.8	6.4	3.1	2.8	2.9
	10:1	10.4	8.4	11.2	5.9	6.9	6.7	4.6	6.4	4.9
	Parental 4662
		Meso-CAR T			MigR T			UTD
		#1	#2	#3	#1	#2	#3	#1	#2	#3
	1:1	10.2	5.8	6.5	3.4	5.2	6.8	-4.5	-5.6	-4.1
	5:1	50.6	59.4	48.9	9.8	10.4	8.9	1.2	2.3	0.8
	10:1	79.8	76.8	65.4	11.2	13.2	8.9	3.1	2.1	4.5
	3T3.GFP/Luc
		FAP-CAR T			MigR T			UTD
		#1	#2	#3	#1	#2	#3	#1	#2	#3
	1:1	3.5	3.4	5.6	1.8	2.9	-2.8	1.8	4.6	2.2
	5:1	6.4	6.7	9.8	2.5	5.8	6.4	3.1	2.8	2.9
	10:1	4.9	6.8	11.2	5.9	6.9	6.7	4.6	6.4	4.9
	3T3.mFAP.GFP/Luc
		FAP-CAR T			MigR T			UTD
		#1	#2	#3	#1	#2	#3	#1	#2	#3
	1:1	20.3	25.6	30.4	3.4	5.2	6.8	-4.5	-5.6	-4.1
	5:1	93.2	94.5	88.9	9.8	10.4	8.9	1.2	2.3	0.8
	10:1	98.7	97.8	96.4	11.2	13.2	8.9	3.1	2.1	4.5

## Sheet: Figure 1d
Figure 1d
	4662 Mesothelin KO
		Meso-CAR T			MigR T			UTD
		#1	#2	#3	#1	#2	#3	#1	#2	#3
	1:1	5.9	8.9	9.7	6.8	8.9	6.8	2.9	3.4	6.9
	5:1	11.5	11.8	20.3	10.4	13.5	15.8	5.7	6.1	6.4
	10:1	21.6	22.6	35.7	18.8	15.8	16.9	10.4	12.1	8.9
	Parental 4662
		Meso-CAR T			MigR T			UTD
		#1	#2	#3	#1	#2	#3	#1	#2	#3
	1:1	28.9	44.9	55.4	10.4	11.4	8.9	6.1	5.9	8.7
	5:1	388.9	322.8	311.9	44.9	79.4	65.8	11.2	15.8	16.8
	10:1	455.6	555.6	568.4	55.39	66.8	90.5	22.1	23.8	33.9
	3T3.GFP/Luc
		FAP-CAR T			MigR T			UTD
		#1	#2	#3	#1	#2	#3	#1	#2	#3
	1:1	37.9	32.4	60.8	9.08	9.47	18.9	8.04	16.7	1.14
	5:1	50.9	64.12	66.8	25	36	44	20	28	29
	10:1	112.5	133.4	120.5	59	78	66	30	40	48
	3T3.mFAP.GFP/Luc
		FAP-CAR T			MigR T			UTD
		#1	#2	#3	#1	#2	#3	#1	#2	#3
	1:1	37.9	32.4	60.8	9.08	9.47	18.9	8.04	16.7	1.14
	5:1	388.9	415.6	418	25	50.4	30.4	20	28	30.4
	10:1	475	465	433	88.9	78	66	30	50.8	48

## Sheet: Figure 1f
Figure 1f
		PBS										MigR T										Meso-CAR T										FAP-CAR T
	Days post T cells	#1	#2	#3	#4	#5	#6	#7	#8	#9	#10	#1	#2	#3	#4	#5	#6	#7	#8	#9	#10	#1	#2	#3	#4	#5	#6	#7	#8	#9	#10	#1	#2	#3	#4	#5	#6	#7	#8	#9	#10
	0	189.4	133.6	154.2	166.8	158.3	189.4	148.9	155.6	199.4	135.8	137.4	128	154.2	143.8	158.3	144.8	128	166.4	168.7	133.8	145	168	155	169	138	136.5	130.5	130.4	134.6	144.9	161.2	133.6	144.9	152.3	144.5	155.4	144.8	150.6	133.6	149.6
	1	200.9	168.9	188.4	196.5	165.4	200.9	200.8	188.4	255.6	155.9	143.1	140.5	166.1	151.3	165.5	188.9	155.4	198.6	255.9	198.7	154.6	188.6	166.9	243.6	164.7	166.8	169.8	146.9	144.8	188.9	169.8	145.6	155.9	161.4	159.4	188.9	166.9	166.4	155.8	168.9
	3	224.8	200.4	245.9	200.4	189.6	224.8	226.9	300.6	321.6	179.8	176.5	174.2	195.6	181.1	189.6	246.5	188.6	246.7	300.5	249.8	199.7	180.3	178.5	255.9	187.4	203.9	200.8	188.9	166.5	213.6	181.2	166.7	166.8	172.2	155.2	200.8	188.2	178.9	194.6	200.6
	5	298.7	246.8	288.9	246.9	213.6	298.7	332.1	369.8	358.9	205.6	215.5	213.4	222.1	368.5	236.7	300.8	244.6	288.7	344.6	300.9	204.5	209.8	198.7	304.1	221.9	246.9	234.6	200.7	173.5	288.5	204.5	165.8	189.4	188.9	194.5	222.6	213.5	199.7	220.7	244.9
	8	354.7	314.8	300.7	328.9	298.7	354.7	348.9	409.8	399.7	288.7	254.8	276.5	312.6	289.4	295.6	368.9	300.8	346.8	384.7	346.8	255.7	268.9	200.5	214.6	266.8	300.8	300.8	288.4	201.4	336.5	237.9	187.8	200.5	214.6	255.9	238.4	244.8	218.4	244.9	268.4
	10	400.8	434.6	377.9	389.7	348.9	400.8	399.8	479.8	435.9	364.8	334.5	413.9	359.7	376.9	348.9	432.7	406.7	410.3	412.6	402.5	378.9	349.8	298.7	344.7	309.7	366.7	346.9	336.5	255.9	399.8	256.8	235.8	274.5	264.5	288.6	300.4	264.8	223.6	266.4	288.7
	12	511.2	546.5	465.6	459.8	449.6	511.2	498.7	588.9	500.9	448.9	415.9	445.9	465.6	459.8	449.6	482.3	488.6	488.7	500.8	455.9	431.5	400.9	334.8	399.7	358.9	388.6	413.5	423.6	300.5	435.6	299.6	265.9	300.4	276.5	307.1	355.8	299.5	255.8	288.9	308.9
	15	548	491.6	534.8	501.6	511.4	548	555.9	603.5	566.9	520.6	477.9	491.6	534.8	524.1	479.6	569.8	544.6	522.4	544.6	522.8	456	455.6	350.6	469.8	390.7	438.9	500.5	511.4	356.9	488.7	301.2	299.6	331.5	290.8	329.7	399.8	344.6	355.8	331.6	331.4

## Sheet: Figure 1g
Figure 1f
		PBS
	Days post T cells	#1	#2	#3	#4	#5	#6	#7	#8	#9	#10						Meso-CAR T
	0	189.4	133.6	154.2	166.8	158.3	189.4	148.9	155.6	199.4	135.8					Days post T cells	#1	#2	#3	#4	#5	#6	#7	#8	#9	#10
	1	200.9	168.9	188.4	196.5	165.4	200.9	200.8	188.4	255.6	155.9					0	145	168	155	169	138	136.5	130.5	130.4	134.6	144.9
	3	224.8	200.4	245.9	200.4	189.6	224.8	226.9	300.6	321.6	179.8					1	154.6	188.6	166.9	243.6	164.7	166.8	169.8	146.9	144.8	188.9
	5	298.7	246.8	288.9	246.9	213.6	298.7	332.1	369.8	358.9	205.6					3	199.7	180.3	178.5	255.9	187.4	203.9	200.8	188.9	166.5	213.6
	8	354.7	314.8	300.7	328.9	298.7	354.7	348.9	409.8	399.7	288.7					5	204.5	209.8	198.7	304.1	221.9	246.9	234.6	200.7	173.5	288.5
	10	400.8	434.6	377.9	389.7	348.9	400.8	399.8	479.8	435.9	364.8					8	255.7	268.9	200.5	214.6	266.8	300.8	300.8	288.4	201.4	336.5
	12	511.2	546.5	465.6	459.8	449.6	511.2	498.7	588.9	500.9	448.9					10	378.9	349.8	298.7	344.7	309.7	366.7	346.9	336.5	255.9	399.8
	15	548	491.6	534.8	501.6	511.4	548	555.9	603.5	566.9	520.6					12	431.5	400.9	334.8	399.7	358.9	388.6	413.5	423.6	300.5	435.6
																15	456	455.6	350.6	469.8	390.7	438.9	500.5	511.4	356.9	488.7
		MigR T															FAP-CAR T
	Days post T cells	#1	#2	#3	#4	#5	#6	#7	#8	#9	#10					Days post T cells	#1	#2	#3	#4	#5	#6	#7	#8	#9	#10
	0	137.4	128	154.2	143.8	158.3	144.8	128	166.4	168.7	133.8					0	161.2	133.6	144.9	152.3	144.5	155.4	144.8	150.6	133.6	149.6
	1	143.1	140.5	166.1	151.3	165.5	188.9	155.4	198.6	255.9	198.7					1	169.8	145.6	155.9	161.4	159.4	188.9	166.9	166.4	155.8	168.9
	3	176.5	174.2	195.6	181.1	189.6	246.5	188.6	246.7	300.5	249.8					3	181.2	166.7	166.8	172.2	155.2	200.8	188.2	178.9	194.6	200.6
	5	215.5	213.4	222.1	368.5	236.7	300.8	244.6	288.7	344.6	300.9					5	204.5	165.8	189.4	188.9	194.5	222.6	213.5	199.7	220.7	244.9
	8	254.8	276.5	312.6	289.4	295.6	368.9	300.8	346.8	384.7	346.8					8	237.9	187.8	200.5	214.6	255.9	238.4	244.8	218.4	244.9	268.4
	10	334.5	413.9	359.7	376.9	348.9	432.7	406.7	410.3	412.6	402.5					10	256.8	235.8	274.5	264.5	288.6	300.4	264.8	223.6	266.4	288.7
	12	415.9	445.9	465.6	459.8	449.6	482.3	488.6	488.7	500.8	455.9					12	299.6	265.9	300.4	276.5	307.1	355.8	299.5	255.8	288.9	308.9
	15	477.9	491.6	534.8	524.1	479.6	569.8	544.6	522.4	544.6	522.8					15	301.2	299.6	331.5	290.8	329.7	399.8	344.6	355.8	331.6	331.4

## Sheet: Figure 1h
Figure 1h			PBS	MigR T	Meso-CAR T	FAP-CAR T
			0.646	0.516	0.436	0.42
			0.598	0.614	0.322	0.398
			0.498	0.498	0.568	0.468
			0.611	0.645	0.522	0.368
			0.63	0.522	0.466	0.347

## Sheet: Figure 1i
Figure 1i
	Days post T cells	PBS	MigR T	Meso-CAR T	FAP-CAR T
	23	1
	26	1
	28	1
	29	1
	30	1
	23		1
	31		1
	30		1
	26		1
	30		1
	30			1
	30			1
	29			1
	30			1
	30			1
	26				1
	31				1
	30				1
	34				1
	36				1

## Sheet: Figure 1k
Figure 1k
			MigR T					Meso-CAR T					FAP-CAR T
		Days post T cells	#1	#2	#3	#4	#5	#1	#2	#3	#4	#5	#1	#2	#3	#4	#5
		0	43.37	72.37	59.55	52.69	58.32	38.4	51.1	95.23	46.93	50.25	55.47	64.72	47.54	54.32	94.23
		1	83.98	94.72	61.39	78.24	99.48	40.81	52.39	106.28	54.88	69.84	64.12	87.15	60.09	61.38	99.36
		3	90.04	93.76	183.67	105.68	122.49	58.92	55.22	115.65	106.73	98.75	67.9	88.17	59	69.54	90.15
		5	103.82	104.63	214.91	121.45	154.63	83.96	118.03	133.3	99.68	113.24	65.13	105.33	62.45	64.21	90.63
		8	135.62	152.21	307.04	168.79	189.77	91.32	125.92	172.73	124.34	108.65	60.12	89.6	60.04	60.28	94.28
		10	197.64	162.5	374.32	211.06	221.54	122.29	130.5	243.29	187.51	174.32	62.15	90	80.04	62.44	102.56
		12	211.55	233.84	432.56	256.94	244.65	139.15	171.23	238.19	200.31	236.85	57.76	81.03	90.63	65.29	112.11
		15	302.87	298.65	512.68	302.65	287.49	203.57	234.07	343.21	279.47	294.32	56.8	95.75	89.65	75.63	120.36

## Sheet: Figure 1l
Figure 1l
	Days post T cells	MigR T	Meso-CAR T	FAP-CAR T
	23	1
	26	1
	24	1
	26	1
	26	1
	29		1
	35		1
	38		1
	24		1
	31		1
	40			1
	39			1
	43			1
	36			1
	37			1
