# Supplementary material for: Desmoplastic stroma restricts T cell extravasation and mediates immune exclusion and immunosuppression in solid tumors
Source: Nat Commun. 2023 Aug 22;14:5110. doi: 10.1038/s41467-023-40850-5 (PMC10444764; doi:10.1038/s41467-023-40850-5)
Supplement: Supplementary file 15 — Source Data [file 41467_2023_40850_MOESM15_ESM.zip › ncomms-source-data figure 2.xlsx]

## Sheet: Figure 2b
Figure 2b
		Upper panel (% of live cells)	MigR T					Meso-CAR T					FAP-CAR T
			#1	#2	#3	#4	#5	#1	#2	#3	#4	#5	#1	#2	#3	#4	#5
		Day 1	0.02	0.01	0.06	0.08	0.04	0.08	0.09	0.04	0.02	0.01	0.53	0.44	0.32	0.68	1.2
		Day 4	0.32	0.18	0.24	0.05	0.21	0.15	0.16	0.14	0.38	0.22	1.6	1.4	1.77	2.02	1.63
		Day 7	0.87	0.93	0.44	0.67	1.61	0.56	0.89	0.94	0.78	1.32	3.2	4.1	3.67	3.49	2.44
			MigR T					Meso-CAR T					FAP-CAR T
		Bottom panel (# CAR T cells)	#1	#2	#3	#4	#5	#1	#2	#3	#4	#5	#1	#2	#3	#4	#5
		Day 1	587	669	792	885	522	662	198	456	843	791	1722	3456	2153	2230	1171
		Day 4	1346	1905	1345	2890	2843	1267	1876	2033	2195	1072	4560	4487	6431	6620	6894
		Day 7	2833	3201	2276	2543	2230	3211	3098	2547	2281	1804	14528	10008	13674	14654	12004

## Sheet: Figure 2c
Figure 2c
		MigR T	Meso-CAR T	FAP-CAR T
	#1	67.3	79.4	24.8
	#2	72.4	73.6	40.4
	#3	60.8	80.1	36.9
	#4	71.3	62.1	41.5
	#5	55.6	56.3	25.8

## Sheet: Figure 2d
Figure 2d
		MigR T	Meso-CAR T	FAP-CAR T
	#1	52.8	62.4	84.9
	#2	47.9	52.5	78.4
	#3	50.1	30.7	72.5
	#4	62.8	46.3	80.3
	#5	36.4	42.8	69.8

## Sheet: Figure 2e
Figure 2e
		MigR T	Meso-CAR T	FAP-CAR T
	#1	16.6	23.7	56.1
	#2	19.8	33.8	60.8
	#3	22.5	30.6	41.6
	#4	10.9	24.9	52.7
	#5	30.4	38.7	67.7

## Sheet: Figure 2f
Figure 2f			MigR T					Meso-CAR T					FAP-CAR T
		Days post T cells	#1	#2	#3	#4	#5	#1	#2	#3	#4	#5	#1	#2	#3	#4	#5
		Day 1	3.9	3.7	4.2	3.9	3.29	3.64	4.06	3.26	3.67	4.11	2.66	1.96	2.03	2.11	2.35
		Day 4	3.6	3.51	3.7	4	4.2	3.39	3.98	3.76	3.88	4.32	1.87	1.93	1.41	1.32	1.16
		Day 7	5.64	3.78	4.85	5.1	4.15	5.05	4.69	4.23	4.11	5.68	0.64	0.77	0.62	0.26	0.32
				FAP	FAP-CAR T
		Day 1	#1	2.66	0.53
			#2	1.96	0.44
			#3	2.03	0.32
			#4	2.11	0.68
			#5	2.35	1.2
		Day 4	#1	1.87	1.6
			#2	1.93	1.4
			#3	1.41	1.77
			#4	1.32	2.02
			#5	1.16	1.63
		Day 7	#1	0.64	3.2
			#2	0.77	4.1
			#3	0.62	3.67
			#4	0.26	3.49
			#5	0.32	2.44
			MigR T					Meso-CAR T					FAP-CAR T
		Days post T cells	#1	#2	#3	#4	#5	#1	#2	#3	#4	#5	#1	#2	#3	#4	#5
		Day 1	62.3	63.2	59.6	54.8	64.7	50.2	54.7	64.9	62.8	60.6	62.3	66.5	53.8	60.6	57.6
		Day 4	66.3	64.8	58.9	62.1	67.2	66.8	56.7	63.2	64.3	54.1	66.6	69.3	61.8	52.5	55.2
		Day 7	60.2	56.8	66.3	60.2	65.6	49.8	45.7	44.2	43.6	55.7	41.8	43.2	43.6	39.1	46.2

## Sheet: Figure 2g
Figure 2g
		Upper panel (CAR T IF)	MigR T					Meso-CAR T					FAP-CAR T
		Days post T cells	#1	#2	#3	#4	#5	#1	#2	#3	#4	#5	#1	#2	#3	#4	#5
		Day 1	1	2	0	3	2	0	2	0	3	1	12	18	20	31	22
		Day 4	4	5	3	14	16	6	3	1	5	8	182	163	98	75	89
		Day 7	10	22	21	14	18	11	24	13	24	15	1432	1567	895	468	886
		Middle panel (FAP IF)	MigR T					Meso-CAR T					FAP-CAR T
		Days post T cells	#1	#2	#3	#4	#5	#1	#2	#3	#4	#5	#1	#2	#3	#4	#5
		Day 1	28.9	28.7	20.5	24.3	18.7	26.4	28.3	20.4	27.6	30.1	11.3	16.4	13.4	13.4	16.2
		Day 4	20	24.9	26.4	20.8	32.6	18.5	28.9	30.4	33.8	22.9	8.4	9.1	10.4	9.8	11.2
		Day 7	30.1	28.4	21.6	19.8	22.4	27.9	31.6	34.8	20.5	16.8	3.8	4.7	4.3	2.1	5.4
		Bottom panel (EpCAM IF)	MigR T					Meso-CAR T					FAP-CAR T
		Days post T cells	#1	#2	#3	#4	#5	#1	#2	#3	#4	#5	#1	#2	#3	#4	#5
		Day 1	24.9	19.4	18.7	26.9	30.1	22.4	19.7	22.8	25.4	30.4	23.4	25.3	28.7	23.4	24.9
		Day 4	30.4	27.7	27.6	24.8	25.9	30.4	25.3	30.8	28.9	29.8	20.4	20.4	23.6	28.8	21.8
		Day 7	31.9	30.4	24.6	25.9	31.9	26.4	35.9	21.3	16.9	18.5	18.3	18.6	15.6	18.7	16.5

## Sheet: Figure 2h
Figure 2h
			MigR T	Meso-CAR T	FAP-CAR T
		#1	7	6	598
		#2	8	13	931
		#3	11	9	1134
		#4	4	15	874
		#5	11	12	1245
			MigR T	Meso-CAR T	FAP-CAR T
		#1	39.4	35.6	4.1
		#2	34.2	30.2	1.5
		#3	30.6	29.8	2.3
		#4	25.9	33.9	4.5
		#5	34.4	34.9	4.9
			MigR T	Meso-CAR T	FAP-CAR T
		#1	12.6	20.6	2.6
		#2	18.5	18.9	3.6
		#3	13.4	17.4	4.8
		#4	19.6	15.6	5.2
		#5	20.1	12.2	1.3
