# Supplementary material for: Desmoplastic stroma restricts T cell extravasation and mediates immune exclusion and immunosuppression in solid tumors
Source: Nat Commun. 2023 Aug 22;14:5110. doi: 10.1038/s41467-023-40850-5 (PMC10444764; doi:10.1038/s41467-023-40850-5)
Supplement: Supplementary file 15 — Source Data [file 41467_2023_40850_MOESM15_ESM.zip › ncomms-source-data figure 3.xlsx]

## Sheet: Figure 3c
Figure 3c			Day 1															Day 3															Day 7
GFP+ CART Stroma-rich region			#1	#2	#3	#4	#5	#6	#7	#8	#9	#10	#11	#12	#13	#14	#15	#1	#2	#3	#4	#5	#6	#7	#8	#9	#10	#11	#12	#13	#14	#15	#1	#2	#3	#4	#5	#6	#7	#8	#9	#10	#11	#12	#13	#14	#15
		MigR-T	0	0	0	2	2	0	1	1	1	2	4	2	1	1	0	3	2	5	3	2	1	5	7	2	2	6	1	1	1	2	31	11	12	16	18	12	21	12	10	9	20	13	16	6	9
		Meso-CAR T	0	1	2	0	0	2	4	3	0	0	3	1	0	0	6	2	3	5	6	6	0	3	6	3	2	1	1	6	4	5	21	24	10	12	10	8	18	17	15	19	21	22	10	8	11
		FAP-CAR T	23	42	20	13	16	5	7	4	8	11	16	25	12	8	9	43	47	36	40	33	28	34	38	18	25	31	36	19	22	27	121	101	87	69	53	46	84	63	67	24	29	58	86	33	26
			Day 1															Day 3															Day 7
GFP+ CART Tumor-nest region			#1	#2	#3	#4	#5	#6	#7	#8	#9	#10	#11	#12	#13	#14	#15	#1	#2	#3	#4	#5	#6	#7	#8	#9	#10	#11	#12	#13	#14	#15	#1	#2	#3	#4	#5	#6	#7	#8	#9	#10	#11	#12	#13	#14	#15
		MigR-T	0	0	0	1	0	0	0	0	0	0	0	2	0	0	0	2	2	0	2	2	1	5	0	3	2	2	0	1	1	2	10	6	13	12	6	9	0	2	10	9	15	13	16	6	8
		Meso-CAR T	0	1	0	0	0	2	0	0	0	0	3	1	0	0	2	2	3	1	0	0	2	0	0	0	4	5	4	6	4	5	19	12	10	12	10	8	18	11	15	14	0	8	6	8	11
		FAP-CAR T	12	10	3	8	9	6	12	5	10	0	0	5	6	0	2	32	31	43	20	10	12	18	17	31	10	7	16	11	12	9	32	43	45	18	13	22	68	73	55	94	54	58	27	33	26
			Day 1															Day 3															Day 7
CD90.2+ cells Stroma-rich region			#1	#2	#3	#4	#5	#6	#7	#8	#9	#10	#11	#12	#13	#14	#15	#1	#2	#3	#4	#5	#6	#7	#8	#9	#10	#11	#12	#13	#14	#15	#1	#2	#3	#4	#5	#6	#7	#8	#9	#10	#11	#12	#13	#14	#15
		MigR-T	30.8	66.5	45.8	54	33.6	45.8	66.3	74.5	36.9	33.8	54.9	66.7	68.9	36.4	55.8	36.9	75.6	66.8	38.9	49.7	66.4	65.9	56.4	58.4	67.9	63.1	32.5	36.7	38.9	63.4	41.6	64.5	65.5	53.1	40.2	35.1	53.6	65.4	36.9	33.8	54.9	60.1	38.9	30.2	54.8
		Meso-CAR T	40.5	54.6	23.5	26.8	29.8	50.6	68.4	54.6	46.8	53.2	74.5	63.1	64.1	40.2	63.4	42.6	73.8	75.5	66.9	63.1	60.7	63.4	70.2	33.4	38.9	42.5	52.3	60.4	24.9	55.8	30.1	44.4	70.1	68.9	64.8	55.7	40.9	29.7	33.6	30.4	73.2	55.8	50.4	63.4	65.4
		FAP-CAR T	12.3	22.4	13.6	23.4	26.8	10.8	16.9	24.8	18.4	14.3	15.4	12.6	23.8	28.4	20.8	10.3	13.2	12.5	14.6	8.9	18.7	16.9	20.4	10	12.6	13.6	21.7	9.4	8.6	12.4	2.1	8.7	11.3	9.6	13.1	10.2	8.5	5.6	11.2	6.5	9.8	16.4	6.4	13.7	13.9
			Day 1															Day 3															Day 7
CD90.2+ cells Tumor-nest region			#1	#2	#3	#4	#5	#6	#7	#8	#9	#10	#11	#12	#13	#14	#15	#1	#2	#3	#4	#5	#6	#7	#8	#9	#10	#11	#12	#13	#14	#15	#1	#2	#3	#4	#5	#6	#7	#8	#9	#10	#11	#12	#13	#14	#15
		MigR-T	22.2	32.6	30.2	34.3	20.4	15.9	26.9	30.1	32.5	33.8	24.6	28.9	37.4	40.1	25.6	26.5	13.5	16.2	18.9	23.8	26.9	30.1	33.4	34.5	31.6	33.4	20.5	22.6	28.7	25.6	25.6	24.6	16.9	38.7	25.4	34.9	33.6	34.8	26.5	29.4	30.2	33.9	18.9	28.7	32.6
		Meso-CAR T	33.1	34.9	23.5	29.4	28.9	26.5	32.4	33	29.4	33.2	34.7	23.6	21.8	12.9	23.6	25.6	23.8	24.3	22.6	25.8	19.8	33.8	30.5	32.5	24.6	31.2	23.9	20.1	24.9	25.4	32.8	37.6	34.7	28.5	20.9	30.1	41.5	35.4	25.9	28.4	20.6	34.1	22.9	33.8	34.2
		FAP-CAR T	13.6	12.4	10.5	16.8	12.4	9.8	12.6	17.6	10.5	15.5	16.4	10.1	10.8	14.6	20.8	5.6	8.4	15.2	4.6	9.4	6.3	10.2	6.4	9.8	6.7	12.3	15.4	6.9	12.9	12.4	5.4	3.2	3.5	6.5	7.9	8.3	2.6	4.6	2.4	1.9	5.6	3	4.9	11.6	14.6
			Day 1															Day 3															Day 7
			#1	#2	#3	#4	#5	#6	#7	#8	#9	#10	#11	#12	#13	#14	#15	#1	#2	#3	#4	#5	#6	#7	#8	#9	#10	#11	#12	#13	#14	#15	#1	#2	#3	#4	#5	#6	#7	#8	#9	#10	#11	#12	#13	#14	#15
SHG fiber number Stroma-rich region		MigR-T	209	201	176	198	195	194	206	201	167	174	185	184	169	160	187	188	187	185	188	175	176	156	169	201	197	188	179	176	194	163	174	164	159	175	189	190	200	148	172	146	157	180	198	154	198
		Meso-CAR T	225	236	184	165	147	208	244	158	187	168	149	154	139	201	214	203	233	189	198	145	195	178	156	221	138	149	201	165	136	158	146	186	177	205	159	193	224	164	139	125	177	159	169	163	139
		FAP-CAR T	187	195	187	154	174	195	193	156	177	190	175	164	133	135	130	154	164	164	153	145	132	187	147	155	149	123	174	135	162	122	105	132	145	106	151	146	124	144	100	98	65	121	35	68	59
			Day 1															Day 3															Day 7
			#1	#2	#3	#4	#5	#6	#7	#8	#9	#10	#11	#12	#13	#14	#15	#1	#2	#3	#4	#5	#6	#7	#8	#9	#10	#11	#12	#13	#14	#15	#1	#2	#3	#4	#5	#6	#7	#8	#9	#10	#11	#12	#13	#14	#15
SHG fiber number Tumor-nest region		MigR-T	212	215	212	213	231	212	216	317	212	328	319	212	216	211	218	216	222	229	215	217	229	112	215	126	225	213	126	112	210	116	317	325	231	218	212	315	226	330	212	210	407	117	216	125	323
		Meso-CAR T	225	116	219	323	214	213	214	361	312	224	225	123	212	210	214	223	162	217	120	224	221	138	214	225	219	326	122	128	216	115	319	316	210	221	216	228	324	121	215	239	424	115	216	114	323
		FAP-CAR T	218	117	113	224	214	215	213	392	315	263	212	215	219	223	214	224	128	124	129	125	219	212	123	215	116	124	213	120	122	121	154	123	133	136	138	244	220	315	116	126	223	118	131	222	129
			Day 1															Day 3															Day 7
			#1	#2	#3	#4	#5	#6	#7	#8	#9	#10	#11	#12	#13	#14	#15	#1	#2	#3	#4	#5	#6	#7	#8	#9	#10	#11	#12	#13	#14	#15	#1	#2	#3	#4	#5	#6	#7	#8	#9	#10	#11	#12	#13	#14	#15
SHG area Stroma-rich region		MigR-T	29	28	31	35	34	37	39	39	40	34	32	28	26	33	25	36	34	36	45	44	39	37	29	33	38	34	29	28	24	26	28	26	33	35	34	37	31	32	34	36	35	43	45	45	48
		Meso-CAR T	26	30	28	25	38	36	34	38	32	33.5	39.4	35.2	25.6	20.1	21.4	42	43	38	20	26	45	37	36	34	23	24	20	26	33	34	26	28	27	20	39	43	44	26	31	32	27	25	39.8	43.5	18
		FAP-CAR T	20.4	22	26	25	28	32	33	26	21	26.2	28	23	34	35	32	15.6	13.5	10.2	14.1	16	14	10	12	20	21.5	20.5	14.8	13.2	14	12	6.7	6.5	13.5	14.5	10.2	4.3	2.4	5.9	10	9.8	6	11	12	8	9
			Day 1															Day 3															Day 7
			#1	#2	#3	#4	#5	#6	#7	#8	#9	#10	#11	#12	#13	#14	#15	#1	#2	#3	#4	#5	#6	#7	#8	#9	#10	#11	#12	#13	#14	#15	#1	#2	#3	#4	#5	#6	#7	#8	#9	#10	#11	#12	#13	#14	#15
SHG area Tumor-nest region		MigR-T	15	15	22	23	20	12	11	17	12	12	9	12	16	15	18	16	22	29	15	17	19	12	15	16	21	23	26	12	10	6	17	25	31	18	12.5	15	26	21.5	12	10	7	17	16	12.6	13.4
		Meso-CAR T	25	16	19	23	14	13	4	15	16.5	23.8	25	13	12	10	14	23	16	7	10	14	16	18	14	15	19	26	22	18	16	25	19	16	10	21	16	28	24	21	15	29	24	15	16	14	16.9
		FAP-CAR T	18	17	23	24	14	15	23	9	5	6	12	15	19	23	14	24	18	14	21	15	19	12	23	17	16	14	13	16	22	21	10	13	6.8	3.6	8.4	10.2	10	15	16	13.1	10.2	5.4	3.3	22	10.1

## Sheet: Figure 3d
Figure 3d
	Mean track speed					Track length					Track straightness
		MigR T	Meso-CAR T	FAP-CAR T			MigR T	Meso-CAR T	FAP-CAR T			MigR T	Meso-CAR T	FAP-CAR T
		0.76172	2.06281	3.39298			4.74334	2.8454	36.554			0.508485	0.602522	0.498236
		3.40111	1.51516	1.81403			4.88756	6.53221	19.5434			0.983891	0.888341	0.417895
		2.56036	10.4729	2.49752			1.9437	0.2168	26.9068			0.146108	0.047835	0.242035
		2.50403	1.01189	2.31308			1.5929	3.39313	24.9198			0.226182	0.434445	0.441123
		0.69121	1.41099	2.36024			3.64211	5.40717	25.4279			0.686915	0.364731	0.256374
		1.38069	2.07179	1.54956			8.59776	4.96217	16.6941			0.380439	0.745292	0.441583
		1.78248	0.8681	2.43744			1.0997	5.40582	26.2596			0.38985	0.677604	0.020135
		1.81271	5.02064	2.42812			1.288	2.4551	26.1592			0.545025	0.82033	0.347788
		1.04065	1.87258	1.95262			6.48027	11.6608	21.0365			0.252399	0.708238	0.306969
		0.76204	1.13439	3.55191			4.74531	7.06405	32.2241			0.445302	0.348883	0.533026
		0.82243	1.77047	2.18069			5.1214	10.1768	23.4935			0.48833	0.268484	0.328691
		1.02177	0.95279	2.22569			6.36271	3.65123	23.9783			0.360755	0.53341	0.340429
		0.80366	1.04027	1.58101			5.00451	3.4881	17.0329			0.333077	0.584321	0.361406
		0.79204	0.6287	1.98638			4.93213	2.71033	21.4001			0.361887	0.474599	0.283013
		0.67726	0.63292	2.5068			4.21741	2.12221	27.0068			0.500907	0.296573	0.252396
		1.65261	1.00582	2.20839			2.37488	3.37257	23.792			0.770995	0.163136	0.421267
		0.81674	0.66218	1.74876			5.08597	1.90306	18.8402			0.38102	0.57651	0.585649
		2.68488	0.84215	2.55751			16.7191	2.42028	10.1511			0.272288	0.454296	0.70884
		0.66109	0.42892	2.19559			4.11672	0.616334	23.654			0.523135	0.823295	0.275163
		1.32453	2.49404	3.59528			7.61355	0.602522	26.5018			0.136588	0.938566	0.387979
		1.21617	0.81586	2.25642			6.9907	0.888341	6.39723			0.212482	0.742862	0.884529
		0.6604	1.17349	3.71834			3.79605	0.047835	14.7586			0.4971	0.533487	0.257745
		1.54313	0.91715	3.72827			3.69592	0.434445	21.14			0.716845	0.722714	0.347791
		0.30561	3.39511	2.50832			1.02473	0.364731	27.0233			0.291086	0.800179	0.326741
		0.5205	1.91933	1.73517			0.997312	0.745292	18.6938			0.769451	0.675635	0.360071
		0.32293	0.93704	2.53417			0.928105	0.677604	27.3017			0.53118	0.661725	0.257247
		2.21242	1.41066	3.35284			3.777	0.82033	11.4069			0.276759	0.947479	0.659573
		2.0611	1.01352	2.86684			5.92382	0.708238	30.8857			0.620421	0.840704	0.227162
		2.46079	0.79657	3.76741			8.25166	0.348883	6.40876			0.424218	0.715667	0.905548
		1.76126	2.5286	3.61709			10.9676	0.268484	38.9686			0.372102	0.624425	0.211858
		3.44994	0.87127	2.33676			6.61049	0.53341	7.95008			0.771827	0.555492	0.630507
		3.03479	3.33608	3.71833			4.36126	0.584321	12.6504			0.902858	0.566711	0.240428
		2.57999	1.04353	5.42112			14.83	0.474599	30.7388			0.256308	0.507765	0.433524
		0.97556	0.63292	3.24122			5.60759	0.296573	34.9191			0.616098	0.296573	0.174041
		1.20895	1.00582	3.69473			6.94916	0.163136	16.7597			0.46846	0.163136	0.853664
		1.02739	0.66218	3.49909			5.90549	0.57651	23.8086			0.527172	0.57651	0.334181
		1.10245	0.84215	3.16128			6.33696	0.454296	10.7552			0.412171	0.454296	0.457222
		2.39926	0.42892	3.62583			13.7911	0.823295	8.22388			0.257123	0.823295	0.891557
		1.67337		2.15116			8.81701		20.736			0.218932		0.442196
		0.69016		2.70022			0.991772		13.7795			1		0.339417
		1.07501		2.21041			4.11954		7.5202			0.481279		0.531495
		1.10469		3.76376			4.76234		10.6707			0.335601		0.450339
		0.95004		3.07345			1.82033		15.6841			0.919241		0.087983
				2.5617					27.5983					0.250673
				2.04971					5.81117					0.771273
				1.91144					20.5928					0.283628
				2.98844					15.2503					0.371131
				1.45785					9.09295					0.606675
				2.45788					20.9052					0.903996
				1.5139					13.7346					0.751899
				1.30683					14.079					0.546802
				1.71583					18.4853					0.568129
				1.9123					20.602					0.641304
				1.62158					17.47					0.677441
				3.38923					15.3739					0.326025
				3.77687					19.2738					0.436688
				1.87148					20.1623					0.188805
				2.01837					21.7448					0.120887
				2.9223					14.9128					0.43151
				1.90295					20.5013					0.095671
				3.18081					18.0358					0.798757
				1.63663					17.6321					0.242843
				1.98407					21.3752					0.298379
				1.86279					19.0124					0.330161
				1.35821					14.6325					0.342903
				5.88427					10.0098					0.589499
				2.77525					23.6045					0.188409
				1.8397					19.8198					0.41551
				3.09176					33.3089					0.103876
				3.08237					33.2077					0.146048
				2.59868					17.682					0.059776
				1.97254					21.2511					0.334101
				2.28103					20.6942					0.466989
				3.38378					32.6177					0.565049
				3.53301					10.0165					0.969726
				2.16642					23.3398					0.088557
				1.41349					15.2281					0.333402
				2.75079					29.6355					0.168039
				1.71482					3.88945					0.687024
				1.68397					18.1422					0.312744
				1.45386					15.6631					0.364119
				2.40784					25.9407					0.05236
				2.09302					7.12081					0.632777
				2.23108					24.0364					0.318738
				3.11747					7.07085					0.972618
				1.88048					5.33139					0.947362
				3.42494					9.71014					0.330857
				3.08075					10.4813					0.748222
				2.89858					31.2277					0.176891
				3.28261					24.197					0.288824
				2.06717					22.2706					0.248197
				1.94435					20.9474					0.374611
				1.64824					17.7572					0.673542
				1.88168					20.2722					0.301859
				4.51583					7.68191					0.992177
				2.53255					7.18008					0.716967
				2.35717					5.34639					0.229883
				1.89891					20.4578					0.516173
				2.9788					11.8232					0.790994
				1.63679					17.6339					0.680138
				1.50804					16.2467					0.570193
				1.6775					18.0725					0.57764
				1.41222					15.2145					0.670125
				1.83316					19.7494					0.490856
				2.43668					6.90831					0.978111
				1.09027					11.7459					0.733502
				1.29123					13.911					0.680052
				1.56938					16.9076					0.616039
				1.97149					4.47161					0.980178
				5.8838					10.009					0.763494
				1.80536					18.4263					0.686924
				1.83754					19.7966					0.6106
				1.78072					19.1844					0.695964
				1.14222					12.3056					0.785443
				1.23389					13.2932					0.702706
				2.34365					25.2492					0.166737
				2.67045					28.7699					0.381498
				2.24425					5.09027					0.900441
				3.43367					35.0455					0.193715
				1.26804					13.6612					0.525879
				3.12701					33.6886					0.35473
				1.85923					20.0302					0.570359
				1.90582					5.40323					0.810182
				1.6515					17.7923					0.345447
				1.77584					19.1319					0.306709
				1.63707					17.6369					0.296854
				2.1286					22.9323					0.093191
				1.97101					21.2345					0.366953
				3.21191					20.0334					0.286996
				2.15416					3.66445					0.449087
				1.94992					5.52827					0.945437
				4.49416					7.64503					0.949357
				1.40677					15.1558					0.561533
				1.77301					19.1015					0.495463
				0.99326					2.25286					0.845075
				3.07062					33.0811					0.241029
				1.45204					15.6435					0.676109
				1.68328					18.1347					0.481269
				1.79137					5.07874					0.284026
				1.4062					15.1495					0.733732
				1.51097					16.2784					0.721371
				5.37218					9.13865					0.722054
				0.94174					10.1457					0.728112
				1.48019					15.9468					0.732246
				1.06558					11.48					0.703813
				1.24807					13.446					0.712468
				1.78306					17.1877					0.477291
				2.41444					26.0118					0.469322
				1.73941					18.7394					0.591652
				1.63841					17.6513					0.601204
				2.45557					26.4549					0.460203
				3.22067					5.4787					0.990873
				1.37834					14.8495					0.782406
				1.59437					17.1768					0.812358
				3.42397					9.70737					0.882315
				1.27826					13.7712					0.847564
				1.65427					17.8221					0.700199
				1.77064					19.0758					0.569564
				1.45162					15.639					0.743166
				1.95208					21.0306					0.72271
				1.35203					14.566					0.666207
				1.83658					19.7863					0.603656
				2.29552					24.7306					0.471683
				1.35492					14.5971					0.752475
				1.66995					11.3627					0.883058
				1.67239					18.0174					0.595717
				1.80869					19.4858					0.53826
				2.7103					21.5153					0.106895
				3.61279					16.388					0.495898
				1.71313					18.4563					0.343219
				1.70879					18.4096					0.361745
				3.98683					11.3031					0.515842
				2.71891					29.292					0.20401
				1.48388					15.9864					0.41006
				1.83481					19.7672					0.345272
				2.5135					24.2287					0.251358
				1.05897					11.4087					0.530805
				1.31224					14.1373					0.844189
				0.95169					2.69816					0.915496
				2.48021					26.7204					0.434129
				1.17446					12.653					0.377128
				1.87662					20.2177					0.494575
				1.47435					15.8838					0.619969
				1.96491					7.79899					0.454885
				2.47472					7.01613					0.79459
				1.01297					10.9132					0.607608
				1.96651					21.186					0.708645
				0.83357					8.98038					0.843216
				1.62784					17.5374					0.669768
				0.96866					10.4358					0.793732
				1.66681					6.61578					0.956125
				2.40985					5.46587					0.967535
				1.6114					17.3603					0.596074
				3.05735					8.66797					0.808637
				1.12142					12.0816					0.655407
				1.28309					13.8233					0.702742
				1.3681					14.7391					0.822325
				2.04293					9.26695					0.837982
				2.38205					9.45468					0.832345
				1.38044					14.8721					0.738839
				1.82007					10.3201					0.897096
				1.48613					16.0108					0.754325
				3.20879					7.27797					0.951898
				1.74298					18.7779					0.615318
				1.58548					17.081					0.658806
				1.38443					14.9151					0.763119
				3.10988					8.81691					0.64248
				1.56001					16.8067					0.691037
				1.3757					14.821					0.804909
				1.62532					17.5103					0.618226
				1.69994					18.3142					0.629885
				1.96313					10.018					0.713335
				1.8665					4.23347					0.771462
				1.63037					17.5647					0.631368
				1.57185					16.9342					0.656329
				2.07306					15.2811					0.567286
				2.08904					4.73823					0.906522
				3.17156					5.39516					0.670195
				1.2754					13.7405					0.674122
				1.90693					20.5441					0.205685
				1.63504					17.615					0.46286
				1.15702					12.4651					0.464192
				1.41599					15.2551					0.731893
				1.72783					18.6147					0.667689
				1.87549					20.2054					0.595582
				1.42378					15.3389					0.724901
				1.42393					15.3407					0.556202
				1.51549					16.3271					0.57982
				1.3502					14.5463					0.780564
				3.00755					6.82153					0.891586
				1.48357					15.9831					0.743378
				2.01269					21.6836					0.457058
				1.66948					17.986					0.676703
				1.73834					18.7279					0.589354
				2.22124					23.9304					0.307732
				1.51565					16.3287					0.436858
				3.23213					7.33092					0.835878
				2.90117					11.5151					0.786251
				1.93281					19.727					0.516603
				1.86379					19.0225					0.688188
				1.93976					19.7978					0.582151
				0.99812					2.82979					0.504551
				2.34565					7.98005					0.476933
				2.52161					7.14903					0.678277
				2.44625					4.16122					0.773082
				2.47647					25.2758					0.315746
				1.40729					3.98981					0.501247
				4.50049					10.2073					0.251344
				1.51688					15.4818					0.395426
				3.25194					12.907					0.036167
				3.23468					27.5118					0.445864
				2.06469					3.51217					0.981454
				1.82416					4.13729					0.296083
				1.43613					14.6576					0.257473
				1.11137					11.343					0.392127
				1.60721					3.64523					0.980697
				2.00377					19.3151					0.228976
				1.65971					10.3519					0.410496
				4.22494					14.3735					0.900476
				2.15431					21.9877					0.276122
				1.52483					3.45839					0.88499
				2.07009					21.1281					0.342304
				1.37116					13.9946					0.275803
				2.74888					6.2346					0.663575
				1.1728					11.305					0.508727
				1.43254					6.49803					0.4409
				5.86246					9.97241					0.229346
				1.66802					2.83741					0.954908
				1.97968					20.2053					0.127628
				1.3226					13.4989					0.62242
				1.34914					13.7698					0.749675
				1.74851					17.8459					0.383272
				2.50552					4.26204					0.98707
				3.68114					14.6105					0.252885
				3.07843					6.98202					0.395258
				2.45662					9.75037					0.792762
				1.2078					12.3272					0.598882
				1.56005					15.9225					0.668102
				1.29299					13.1967					0.690844
				2.63279					5.9713					0.978854
				1.71238					7.76738					0.827594
				1.82821					9.32955					0.92062
				1.41954					14.4883					0.192353
				1.41021					14.3931					0.04786
				1.58839					10.8077					0.213036
				2.45599					25.0667					0.091472
				1.04654					2.37359					0.52182
				1.43803					14.6771					0.521793
				0.78877					4.47242					0.567033
				1.74244					3.95194					0.92834
				1.56511					15.974					0.420697
				5.54024					9.4243					0.721462
				2.95916					11.745					0.881793
				2.47458					23.8534					0.344327
				1.65208					14.9882					0.476675
				4.2139					16.7252					0.428154
				1.65959					15.0565					0.636346
				1.40459					13.5393					0.542237
				0.86356					1.46897					1
				1.65856					5.64248					0.350455
				0.8632					2.44724					0.43299
				1.10562					5.01526					0.464466
				3.08332					15.7347					0.17989
				1.15215					11.106					0.416194
				1.68126					8.57977					0.570731
				1.44137					13.8939					0.831219
				6.08766					20.7104					0.655459
				2.42461					15.1228					0.099346
				1.68369					16.2297					0.695156
				1.3633					2.31906					0.942804
				1.39114					13.4097					0.419707
				0.77649					1.32086					1
				2.07907					20.041					0.339674
				1.06432					3.01741					0.983061
				3.2905					26.1209					0.295236
				2.97689					5.06389					0.999954
				1.51823					14.6349					0.539738
				2.07246					3.52539					0.661558
				1.29628					11.7602					0.569033
				1.99425					12.4386					0.951054
				2.02366					18.3593					0.653537
				1.41995					12.8822					0.592676
				3.81182					34.5821					0.292946
				2.80031					25.4053					0.459772
				1.85394					4.20478					0.560255
				1.6843					15.2806					0.739818
				1.6842					15.2796					0.425597
				1.46364					3.31958					0.518683
				5.09971					11.5663					0.993547
				0.84015					1.90549					0.389684
				2.93813					24.9898					0.308456
				0.8933					8.10431					0.708765
				1.90584					7.56445					0.753407
				2.09825					19.0361					0.225254
				1.92674					17.48					0.649242
				0.86405					7.83893					0.576245
				1.62252					14.72					0.302134
				1.22297					5.54756					0.607939
				3.28784					18.6426					0.432838
				2.54875					23.1231					0.240136
				1.96771					17.8517					0.232573
				2.14677					18.259					0.656001
				2.03011					16.1157					0.176859
				1.24444					11.2899					0.732839
				1.64758					14.9474					0.274335
				1.59145					13.5358					0.331833
				0.96398					7.65238					0.263167
				0.73663					6.68293					0.278868
				4.23397					19.2057					0.79388
				2.23334					8.86435					0.73819
				1.71089					14.5516					0.617645
				2.63529					17.931					0.489053
				0.98802					8.40339					0.428894
				0.75337					6.40763					0.548443
				2.53011					21.5194					0.459444
				2.72502					21.632					0.399602
				3.44615					13.6781					0.368948
				0.91331					7.76799					0.341946
				1.22189					7.62121					0.592979
				3.3238					15.0771					0.535106
				1.15947					9.86162					0.493351
				0.83841					2.37687					0.970122
				0.71548					6.08537					0.730383
				0.09946					0.169182					1
				1.17973					10.0339					0.312472
				1.52153					3.45078					0.668642
				1.58233					13.4582					0.672099
				1.24981					10.63					0.684038
				3.43101					9.72715					0.757246
				3.14899					12.4987					0.706691
				5.37359					24.3754					0.659146
				1.60437					12.736					0.711633
				1.42313					11.2972					0.37906
				1.38983					3.15212					0.361116
				4.00975					6.82048					0.630261
				0.94925					7.53545					0.2472
				0.97197					7.71581					0.773071
				1.02943					8.1719					0.58663
				3.86474					6.57384					0.156209
				0.85246					6.76709					0.374238
				1.22713					5.56642					0.727456
				1.95934					6.66586					0.996082
				3.261					5.54688					0.881213
				0.81299					6.45376					0.700581
				0.83491					6.62779					0.581622
				1.1696					9.28468					0.43143
				1.88954					14.9997					0.42584
				4.1626					11.8012					0.70205
				1.16585					8.59376					0.173747
				3.80437					10.7856					0.658304
				2.24902					15.3029					0.775922
				1.68773					12.4407					0.566339
				5.49406					9.34497					0.747753
				2.5569					18.8476					0.465538
				2.52952					17.2115					0.757595
				1.45537					10.7279					0.55597
				1.49282					11.004					0.370037
				1.63349					12.0409					0.768049
				1.96211					4.4501					0.653005
				0.82084					6.05061					0.620438
				3.84263					28.325					0.302989
				1.40989					10.3927					0.496971
				1.39742					10.3008					0.69674
				0.91769					6.76453					0.332021
				0.67379					4.9667					0.725332
				2.3484					17.3107					0.291735
				1.09296					3.7183					0.705558
				1.42162					4.03038					0.543792
				1.70467					12.5655					0.515909
				1.5628					9.74762					0.351827
				1.00773					7.42825					0.028347
				0.61022					4.49805					0.500709
				0.94402					6.95857					0.417243
				4.79855					8.16197					0.078879
				4.17899					23.6962					0.537878
				2.30312					14.3653					0.790392
				1.60651					10.9312					0.543461
				2.33266					3.968					1
				3.84857					26.1868					0.416011
				1.96195					3.3374					0.648408
				3.17636					9.00529					0.972107
				3.97357					22.5314					0.687487
				0.87985					5.98679					0.630564
				2.04449					13.9114					0.513464
				4.03004					6.85535					0.917752
				2.30557					15.6878					0.660615
				1.18941					8.09312					0.428275
				0.8015					5.45365					0.509146
				0.64489					1.82832					0.906642
				0.95386					2.70427					0.810643
				1.4827					2.52216					1
				0.88927					6.05085					0.284687
				0.77446					1.3174					0.99699
				0.9146					6.22326					0.628045
				1.2244					6.94273					0.474678
				1.08424					7.37748					0.333972
				0.73993					5.03467					0.48663
				0.83109					1.88501					0.684069
				2.65731					9.04079					0.544962
				2.07233					12.9259					0.363472
				1.43514					2.44137					0.967803
				1.73551					10.825					0.531528
				2.71252					16.9189					0.458455
				2.58795					16.1419					0.419296
				2.15339					13.4315					0.186208
				2.67158					16.6636					0.346501
				0.92674					5.78041					0.167615
				2.02208					11.4659					0.16953
				1.53198					2.60609					0.944403
				2.34508					13.2973					0.481598
				0.99502					1.69266					0.796072
				0.87093					4.44465					0.625018
				0.76118					4.31617					0.623683
				4.23121					23.9924					0.120163
				4.64678					13.1747					0.395522
				1.98341					11.2466					0.572592
				1.64496					8.39477					0.77278
				1.34136					7.60595					0.252858
				2.71386					15.3885					0.251038
				2.99177					16.9643					0.376987
				0.67677					3.8375					0.665869
				4.56605					18.1237					0.510706
				0.63104					3.22041					0.923575
				2.46908					14.0005					0.582161
				2.92684					9.95782					0.823566
				1.19346					6.76733					0.389916
				2.06024					10.5139					0.38211
				1.24051					6.3306					0.23476
				3.19465					7.24589					0.730763
				1.61082					8.22041					0.22059
				4.20414					7.15158					0.97415
				0.64278					3.28026					0.264727
				2.52625					12.8921					0.164407
				0.77611					1.32023					0.468192
				1.25705					4.27665					0.37266
				1.8251					9.31395					0.611993
				2.21484					11.3028					0.169448
				0.74188					3.78601					0.196324
				0.84706					3.84246					0.602252
				2.29748					11.7246					0.211862
				1.90938					9.74403					0.657274
				0.74008					1.6786					0.93174
				0.51224					1.74271					0.627508
				0.94432					2.14183					0.853339
				3.36691					17.1821					0.314348
				0.41362					1.17269					0.700637
				2.75182					12.4828					0.286279
				1.38161					6.26729					0.158688
				1.75721					7.97109					0.032539
				1.19439					5.41799					0.344769
				0.97623					4.42839					0.339822
				0.94096					4.26836					0.340615
				0.70054					3.17778					0.465487
				1.30667					5.92734					0.290431
				1.25001					5.67031					0.360579
				2.98157					13.525					0.082971
				0.7894					3.13328					0.479898
				0.8239					2.80308					0.264192
				1.57301					6.24361					0.212526
				0.08117					0.138073					1
				1.0481					4.16012					0.802877
				0.45915					1.82245					0.583876
				0.6303					2.5018					0.229055
				3.54814					14.0833					0.540621
				0.52736					0.897107					1
				1.6774					6.65794					0.541044
				0.59796					2.03437					0.054806
				0.49503					1.68421					0.820261
				3.6895					6.2763					0.90961
				0.76222					3.02542					0.272454
				2.62566					8.93303					0.113006
				1.05047					2.38264					0.20609
				0.83267					2.8329					0.508994
				0.92303					3.14028					0.493583
				2.75996					9.38982					0.092161
				1.81477					6.17413					0.746111
				1.72445					4.88909					0.205298
				1.87657					6.38439					0.242623
				0.67152					2.28461					0.172481
				1.75093					5.95696					0.631811
				1.00549					3.42083					0.536145
				4.02956					13.7092					0.065705
				0.30359					0.86072					0.650944
				0.56959					1.93783					0.358734
				0.88765					3.01994					0.228481
				0.44088					0.749967					1
				0.36819					0.626317					1
				0.49941					1.41589					0.728727
				4.35094					12.3354					0.977649
				0.65045					1.84408					0.159053
				1.23622					2.10293					0.758812
				0.79299					2.2482					0.255241
				0.35316					0.801002					0.953785
				0.6925					1.17801					0.582072
				3.45284					9.78916					0.196386
				0.90506					2.05276					0.355341
				0.48255					1.36807					0.468615
				1.35543					3.07422					0.191868
				0.9124					1.55206					0.340864
				0.40875					0.695322					1
				2.53028					5.73887					0.405684
				3.14502					7.13315					0.12749
				6.58776					14.9416					0.399333
				0.87065					1.97469					0.454834
				0.44251					0.752741					0.810084
				0.42162					0.956261					0.840673
				0.81333					1.38355					0.724783
				0.85774					1.4591					1
				5.20893					8.86091					0.740097
				0.89411					1.52097					0.737046
				1.20897					2.05658					0.28892
				0.56837					0.966857					0.554679
				11.4059					38.8053					0.8053
				8.69358					39.4354					0.987105
				10.1338					40.2225					0.966416
				4.41463					45.0578					0.96323
				7.87914					44.6762					0.898048
				2.37769					25.6159					0.96473
				4.1517					23.5409					0.890657
				3.93231					20.0672					0.677953
				2.57869					27.7813					0.773037
				3.1201					33.6142					0.502419
				3.01993					32.535					0.795923
				3.35604					36.1561					0.848318
				4.4131					22.5208					0.725582
				6.34806					17.9977					0.924982
				5.39332					58.1047					0.984368
				2.65361					28.5885					0.47754
				3.89509					41.9635					0.605496
				4.24923					45.7789					0.701747
				4.5544					49.0665					0.758818
				4.91497					30.6559					0.670997
				8.916					20.2233					0.953295
				3.41367					36.777					0.972158
				3.22972					34.7952					0.848382
				3.28367					27.9289					0.728176
				4.98568					11.3085					0.888044
				2.03863					21.963					0.893318
				4.26697					45.9699					0.221171
				2.53168					27.2749					0.468156
				2.37232					25.5581					0.425767
				2.39849					25.8401					0.426502
				3.10689					33.4719					0.733973
				3.40127					36.6434					0.714
				2.80526					30.2223					0.516943
				2.04198					21.9992					0.635606
				3.2489					33.1599					0.588864
				4.20087					23.8197					0.586089
				3.64216					39.2386					0.698837
				5.4361					24.6589					0.723521
				2.81934					30.374					0.846567
				3.03692					32.7181					0.810299
				2.61706					28.1947					0.754011
				2.61442					28.1662					0.814605
				3.93331					42.3752					0.710831
				5.45506					12.3732					0.528513
				1.65347					17.8135					0.938769
				3.54056					20.0756					0.349534
				2.49371					26.8658					0.252388
				2.41574					26.0259					0.312905
				4.21066					26.2629					0.37176
				2.49677					12.7414					0.493891
				4.4344					15.0868					0.576368
				2.49025					26.8286					0.848008
				4.47014					25.3465					0.508894
				3.34943					18.9918					0.934203
				3.96775					42.7463					0.558381
				2.08869					4.73758					0.322492
				1.63573					17.6224					0.693536
				2.83103					30.4999					0.461268
				1.89013					20.3632					0.25617
				1.95583					21.0711					0.364686
				10.2961					29.1899					0.344122
				4.77483					48.7333					0.993268
				6.72576					11.4409					0.462438
				2.83102					25.684					0.962715
				3.07375					31.3715					0.9021
				2.28706					23.3424					0.702779
				3.02882					10.304					0.358175
				4.97657					19.752					0.874853
				2.6616					12.073					0.750761
				7.12062					12.1125					0.866316
				4.42981					15.0701					0.580829
				2.25133					22.9777					0.939903
				3.497					35.6914					0.808799
				2.23961					22.8581					0.567104
				3.09109					31.5485					0.240073
				1.90513					19.4443					0.123088
				5.42052					12.2937					0.183119
				1.90346					19.4272					0.815947
				2.06394					14.0434					0.717314
				2.82352					6.40372					0.726238
				1.70318					17.3831					0.727082
				3.27086					31.529					0.230627
				2.42759					23.4004					0.637532
				3.26096					31.4335					0.701315
				2.81122					27.0983					0.556636
				1.67086					16.106					0.171097
				1.9351					18.6531					0.58329
				3.03177					29.2243					0.702079
				1.1922					4.73192					0.619206
				2.9575					6.70798					0.598968
				2.50817					11.3773					0.648643
				3.48686					9.88542					0.845032
				2.18162					21.0294					0.615488
				1.70117					16.3982					0.106932
				1.3994					13.4893					0.136938
				2.99404					27.1628					0.500082
				1.51586					13.7523					0.650899
				1.54076					13.9782					0.689628
				2.74818					17.1409					0.82048
				2.31839					7.88719					0.766173
				1.24446					2.82242					0.242938
				1.77181					4.01845					0.909551
				2.24163					20.3368					0.912202
				1.42475					12.9257					0.501669
				1.41769					2.41157					0.33319
				1.30817					3.70867					0.985485
				1.73223					15.7153					0.737338
				1.4378					13.0441					0.281518
				1.38998					5.51691					0.306236
				1.92022					6.53254					0.674077
				1.95767					16.6505					0.929228
				1.96406					3.34072					0.588889
				2.27507					19.35					0.916764
				2.31899					19.7236					0.602125
				1.47319					4.17643					0.643309
				1.67236					14.2238					0.635065
				5.93006					23.5367					0.472773
				1.88532					16.0351					0.381109
				2.39249					4.06962					0.326367
				1.8959					15.0502					0.586801
				3.1844					23.4733					0.221543
				2.10344					16.6977					0.585327
				1.91275					15.1839					0.531505
				1.94335					15.4268					0.696585
				2.3348					18.5344					0.750758
				1.45337					11.5373					0.379998
				1.77866					3.02541					0.539144
				2.87195					14.6561					0.999081
				1.16991					8.6237					0.678468
				1.74868					12.8899					0.738066
				2.11317					15.5767					0.527646
				1.9709					14.528					0.432476
				2.22799					16.423					0.408104
				5.86007					13.2904					0.447646
				2.54551					4.32978					0.923952
				2.5381					8.63484					0.69884
				2.05511					15.1487					0.831727
				1.19628					2.03493					0.416467
				3.3737					22.9557					0.891172
				1.73057					11.7754					0.190431
				6.19056					10.5304					0.527093
				3.19465					19.926					0.673821
				3.22224					9.13563					0.574753
				1.96152					3.33677					0.568798
				1.72213					2.92953					0.978098
				4.19701					7.13959					1
				1.62479					10.1343					0.993434
				2.01247					12.5524					0.552284
				3.3361					20.8082					0.542496
				2.13726					3.63573					0.198221
				1.78284					10.1093					0.975866
				0.89269					4.55569					0.633049
				2.2537					12.7791					0.344246
				5.34926					30.3319					0.838812
				1.86668					3.1755					0.774977
				1.06206					6.02218					0.610988
				1.01944					5.78051					0.447818
				2.05793					11.669					0.477259
				1.51118					7.71202					0.534584
				4.72781					10.7234					0.764236
				0.90656					5.14044					0.982332
				1.36341					3.0924					0.338396
				0.79384					3.60108					0.560289
				3.33941					17.0419					0.40854
				1.17102					5.97602					0.288628
				3.32469					13.1967					0.566493
				0.73897					3.77118					0.834056
				1.15295					5.88381					0.310348
				1.15924					5.91587					0.307407
				1.5387					7.85238					0.07522
				1.16927					2.65208					0.313359
				0.89231					4.04768					0.972637
				1.09232					4.95498					0.291271
				0.99149					4.4976					0.536711
				0.94573					4.28998					0.82477
				2.54377					11.539					0.675375
				0.43483					1.97245					0.274557
				0.69203					3.1392					0.144199
				3.91961					17.7801					0.308231
				0.49947					2.26569					0.241999
				1.28309					4.36535					0.563773
				0.65434					2.59715					0.72552
				0.77478					3.0752					0.113635
				1.0386					4.12235					0.742241
				1.26579					4.30638					0.679201
				0.33913					1.15375					0.725154
				0.43516					1.48045					0.607467
				0.74668					2.54029					0.315859
				1.44743					4.92434					0.530842
				0.284					0.483093					0.654
				0.49127					1.67137					0.751737
				1.87661					3.19241					0.544001
				0.56516					1.60229					0.985327
				0.65452					1.85565					0.648033
				0.86646					2.45653					0.882937
				0.75019					2.12687					0.537526
				0.94718					2.68539					0.824972
				0.65923					1.869					0.496265
				0.60344					1.36871					0.467606
				0.80164					1.81815					0.433046
				0.6736					1.52774					0.194586
				0.88032					1.9966					0.384963
				4.17768					9.4751					0.355256
				0.29872					0.508136					0.425684
				0.25884					0.440311					0.879098
				0.41802					0.711077					0.499856
				0.37258					0.633786					1
														0.402054

## Sheet: Figure 3e
		Stroma-rich regions													Tumor-nest regions
Figure 3e
		Track straightness				Track length				Mean track speed					Track straightness				Track length				Mean track speed
		Day 1	Day 4	Day 7		Day 1	Day 4	Day 7		Day 1	Day 4	Day 7			Day 1	Day 4	Day 7		Day 1	Day 4	Day 7		Day 1	Day 4	Day 7
		0.29976	0.930999	0.498236		5.84929	41.9901	36.554		0.9527	10.5792	3.39298			0.452286	0.264077	0.630025		1.30404	2.11583	6.63509		0.013404	0.034462	0.108068
		0.991174	0.808958	0.417895		1.64845	55.1015	19.5434		0.80546	5.11457	1.81403			0.285932	0.174452	0.852673		3.81298	1.185	3.40344		0.062968	0.182176	0.055433
		0.518547	0.963372	0.242035		5.39468	34.9933	26.9068		0.87865	10.2854	2.49752			0.623316	0.253313	0.657785		3.37958	0.937316	4.83058		0.139023	0.030533	0.078677
		0.23008	0.881184	0.441123		7.8401	46.2468	24.9198		1.27695	4.29267	2.31308			0.295466	0.749796	0.893696		2.98012	7.18025	4.46601		0.086294	0.116948	0.072739
		0.113726	0.8901	0.256374		4.19386	54.4361	25.4279		0.91074	5.05281	2.36024			0.423166	0.992661	0.898052		2.38552	6.12467	3.2745		0.065008	0.399011	0.053333
		0.56656	0.905584	0.441583		4.27861	48.6314	16.6941		0.69688	6.12618	1.54956			0.320258	0.16066	0.93374		2.57465	5.65733	5.04357		0.077547	0.368564	0.082146
		0.450217	0.889226	0.020135		3.16343	25.658	26.2596		1.03045	2.3816	2.43744			0.388541	0.341346	0.845859		1.34399	7.14959	4.96084		0.199259	0.116449	0.080799
		0.792022	0.413159	0.347788		9.77116	26.8591	26.1592		1.59147	2.49308	2.42812			0.286457	0.31522	0.845214		3.06023	4.16346	10.1868		0.04918	0.067813	0.165916
		0.857586	0.680738	0.306969		10.2033	23.5692	21.0365		1.66186	4.15669	1.95262			0.551212	0.29457	0.723795		2.36478	8.48446	4.00508		0.046503	0.138191	0.065232
		0.490875	0.36864	0.533026		7.19073	39.4474	32.2241		1.75676	3.66154	3.55191			0.617408	0.301613	0.427223		2.29661	3.16384	22.9338		0.036039	0.051531	0.37353
		0.345994	0.52461	0.328691		3.62282	27.0736	23.4935		1.77016	2.513	2.18069			0.137501	0.222682	0.297071		1.89054	3.37443	4.27569		0.03339	0.054961	0.07597
		0.750078	0.799046	0.340429		4.07888	33.5132	23.9783		1.13887	3.11072	2.22569			0.196065	0.225797	0.010519		1.34446	4.49916	8.44561		0.06306	0.07328	0.137557
		0.59503	0.834046	0.361406		2.88813	33.192	17.0329		1.41118	3.08091	1.58101			0.047336	0.587118	0.339852		1.58542	1.27472	6.51269		0.093764	0.049828	0.106074
		0.724878	0.892055	0.283013		7.65914	24.2134	21.4001		1.87119	3.88206	1.98638				0.460272	0.699493			3.87605	5.80848			0.063131	0.103204
		0.753867	0.682884	0.252396		1.89973	30.3996	27.0068		1.23765	2.82172	2.5068				0.414094	0.809705			3.59329	9.30134			0.058526	0.151494
		0.781334	0.716528	0.421267		3.02329	29.5906	23.792		0.84414	2.74663	2.20839				0.920505	0.890948			5.81242	7.83271			0.189338	0.127574
		0.663798	0.865098	0.585649		6.46144	22.6661	18.8402		1.0524	4.44159	1.74876				0.730344	0.569748			5.38408	3.95298			0.087693	0.064384
		0.669713	0.828138	0.70884		1.93284	35.6212	10.1511		0.53967	3.3064	2.55751				0.487047	0.428077			3.28257	2.63367			0.053465	0.064342
		0.768853	0.615288	0.275163		8.85137	28.2925	23.654		1.44166	2.62614	2.19559				0.359435	0.449443			2.90977	12.5685			0.047393	0.204706
		0.841124	0.683126	0.387979		5.45135	42.7472	26.5018		0.88789	3.96783	3.59528				0.706181	0.188464			1.30404	9.47874			0.084956	0.30877
		0.868837	0.700487	0.884529		7.57956	41.9966	6.39723		1.23451	3.89816	2.25642				0.232108	0.648209			3.81298	4.64424			0.062104	0.302559
		0.280673	0.94977	0.257745		3.34211	27.4171	14.7586		1.63301	9.67044	3.71834				0.368886	0.585452			3.37958	26.5008			0.055045	0.431627
		0.776063	0.888076	0.347791		5.51415	36.0669	21.14		0.97975	3.74158	3.72827				0.1509	0.72075			2.98012	14.6868			0.048539	0.239209
		0.418939	0.952823	0.326741		3.45267	18.5054	27.0233		0.67483	10.8782	2.50832				0.312509	0.706324			2.63752	11.3511			0.042959	0.221849
		0.453695	0.888809	0.360071		4.35404	42.7202	18.6938		0.94555	3.96533	1.73517				0.549329	0.875914			5.62037	15.6431			0.099863	0.254784
		0.843353	0.869461	0.257247		5.09268	32.4056	27.3017		1.10596	4.39617	2.53417				0.348827	0.837911			3.79161	6.94545			0.061756	0.135744
		0.155549	0.784714	0.659573		4.10303	39.899	11.4069		1.33652	3.70346	3.35284				0.270541	0.700089			6.13236	4.51249			0.205227	0.073496
		0.934363	0.965182	0.227162		10.0827	42.2596	30.8857		2.18963	12.4212	2.86684				0.199925	0.777996			4.17118	9.21903			0.148591	0.150153
		0.675267	0.899536	0.905548		4.95835	39.0893	6.40876		1.38443	3.6283	3.76741				0.539979	0.773668			3.42691	7.99153			0.085322	0.13016
		0.741859	0.878891	0.211858		1.17393	38.5002	38.9686		0.7648	3.57362	3.61709				0.240673	0.667057			2.16994	10.1805			0.062492	0.165814
		0.790946	0.918587	0.630507		3.81837	21.4181	7.95008		1.4926	9.44274	2.33676				0.3359	0.348164			2.70385	27.053			0.102733	0.44062
		0.927658	0.849097	0.240428		4.58633	36.9239	12.6504		2.24099	3.4273	3.71833				0.15715	0.508234			2.48967	16.6561			0.11785	0.813786
		0.991287	0.783773	0.433524		4.63748	37.7908	30.7388		2.26598	3.50777	5.42112				0.371239	0.922329			6.02169	14.9428			0.055094	0.243378
		0.751546	0.698223	0.174041		3.7635	36.4175	34.9191		1.83897	3.3803	3.24122				0.241224	0.858598			6.77811	9.08842			0.21069	0.148026
		0.873679	0.87389	0.853664		2.59546	28.3301	16.7597		1.26823	3.33083	3.69473				0.122236	0.568641			7.30516	12.0357			0.070698	0.196029
		0.483339	0.635284	0.334181		2.01753	11.4064	23.8086		1.3145	2.51457	3.49909				0.204014	0.553116			3.96833	22.9379			0.035529	0.373598
			0.923907	0.457222			9.78272	10.7552			4.31298	3.16128				0.168012	0.670528			0.822955	13.5481			0.208633	0.220663
			0.268597	0.891557			27.2353	8.22388			2.528	3.62583				0.469422	0.549756			3.86601	11.7535			0.058267	0.191432
			0.302599	0.442196			27.9032	20.736			2.59	2.15116				0.261843	0.748404			8.53555	13.4941			0.099881	0.219783
			0.221565	0.339417			21.8687	13.7795			2.02987	2.70022				0.365528	1			5.29816	2.09787			0.067938	0.13667
			0.818926	0.531495			13.0483	7.5202			5.75269	2.21041				0.440858	0.836744			3.99128	8.96689			0.055816	0.175252
			0.495819	0.450339			43.424	10.6707			4.50481	3.76376				0.408745	0.948457			1.78226	8.66976			0.035343	0.141207
			0.42549	0.087983			27.3351	15.6841			2.53727	3.07345				0.530297	0.560366			2.52086	24.4106			0.044039	0.397583
			0.858683	0.250673			6.31135	27.5983			3.71006	2.5617				0.192038	0.454816			2.97088	2.38307			0.040551	0.15525
			0.424463	0.771273			25.6961	5.81117			2.38514	2.04971				0.095707	0.81353			4.35147	12.2034			0.098078	0.19876
			0.736832	0.283628			25.7336	20.5928			2.38862	1.91144				0.409852	0.556277			3.85674	4.08339			0.120434	0.133016
			0.668294	0.371131			35.6545	15.2503			3.30948	2.98844				0.246257	0.641006			6.18188	12.337			0.118983	0.200936
			0.68754	0.606675			27.5484	9.09295			2.55706	1.45785				0.496065	0.753428			3.10955	2.254			0.216868	0.088105
			0.836525	0.903996			22.4112	20.9052			4.39163	2.45788				0.502645	0.701153			1.65244	10.287			0.062998	0.167547
			0.365981	0.751899			10.5619	13.7346			2.66101	1.5139				0.482838	0.514909			3.62447	23.4948			0.098563	0.382668
			0.868494	0.546802			13.8459	14.079			4.06967	1.30683				0.291329	0.442632			3.83153	23.6526			0.144326	0.385237
			0.448363	0.568129			25.6166	18.4853			2.37775	1.71583				0.108932	0.882063			3.22547	8.23389			0.076998	0.201157
			0.961499	0.641304			10.7389	20.602			6.31272	1.9123				0.50669	0.748831			5.55781	3.73255			0.105227	0.243165
			0.516273	0.677441			36.5948	17.47			3.39676	1.62158				0.377381	0.686795			4.08851	17.6947			0.036215	0.288199
			0.475544	0.326025			33.2443	15.3739			3.08576	3.38923				0.212331	0.720598			3.12562	22.3693			0.068036	0.364336
			0.545562	0.436688			35.0593	19.2738			3.25423	3.77687				0.201776	0.920555			2.48597	18.4805			0.060399	0.300998
			0.631864	0.188805			23.7516	20.1623			4.6543	1.87148				0.400156	0.832627			2.3062	18.564			0.053275	0.302357
			0.681772	0.120887			19.3055	21.7448			2.83724	2.01837				0.178931	0.830248			5.80865	15.9677			0.079874	0.260072
			0.573873	0.43151			22.5276	14.9128			2.09103	2.9223				0.616212	0.858747			3.56148	11.3405			0.056408	0.184706
			0.883961	0.095671			19.8467	20.5013			7.00026	1.90295				0.056928	0.614558			3.95275	2.00913			0.094001	0.130889
			0.250961	0.798757			55.6865	18.0358			5.16887	3.18081				0.206722	0.977614			1.71097	2.18395			0.235816	0.142279
			0.687985	0.242843			30.5874	17.6321			4.14952	1.63663				0.681694	0.906495			2.44178	14.9168			0.078015	0.242955
			0.686871	0.298379			30.4741	21.3752			2.82863	1.98407				0.18888	0.841257			1.98776	9.73837			0.153245	0.158612
			0.679903	0.330161			32.0654	19.0124			2.97634	1.86279				0.202253	0.874402			3.53623	8.28256			0.235263	0.231257
			0.838526	0.342903			23.3549	14.6325			5.14864	1.35821				0.46566	0.818496			0.619587	14.7782			0.054359	0.240697
			0.661093	0.589499			30.4192	10.0098			2.82353	5.88427				0.24808	0.481201			3.22933	18.0847			0.039145	0.321334
			0.681513	0.188409			26.9513	23.6045			7.92168	2.77525				0.153972	0.373329			3.67368	6.32668			0.100277	0.112414
			0.906547	0.41551			24.0515	19.8198			4.24176	1.8397				0.404239	0.623002			2.28878	2.84751			0.184675	0.079505
			0.75677	0.103876			37.5355	33.3089			3.48408	3.09176				0.32887	0.501511			2.02359	1.41392			0.071386	0.092113
			0.80905	0.146048			31.7226	33.2077			3.29091	3.08237				0.430116	0.263823			3.00118	6.52275			0.051336	0.254983
			0.684671	0.059776			12.9444	17.682			7.6092	2.59868				0.310287	0.352614			0.410708	24.6114			0.084187	0.437302
			0.916885	0.334101			18.5049	21.2511			6.52698	1.97254				0.382521	0.551952			5.00166	14.4823			0.064634	0.353813
			0.756239	0.466989			38.2994	20.6942			3.55498	2.28103					0.781807				15.6978				0.511361
			0.614336	0.565049			36.8427	32.6177			3.41978	3.38378					0.4348				32.8112				1.06883
			0.831202	0.969726			29.8297	10.0165			2.76882	3.53301					0.501245				22.4133				0.438067
			0.611881	0.088557			41.1413	23.3398			3.81877	2.16642					0.624199				3.22078				0.06295
			0.823121	0.333402			27.9417	15.2281			2.59357	1.41349					0.574313				7.90221				0.154449
			0.71298	0.168039			28.0842	29.6355			2.6068	2.75079					0.743013				12.8496				0.279049
			0.549962	0.687024			43.9107	3.88945			4.07583	1.71482					0.628473				7.73174				0.167906
			0.936445	0.312744			12.4239	18.1422			5.47739	1.68397					0.509906				4.76143				0.186125
			0.590436	0.364119			24.0671	15.6631			4.24451	1.45386					0.713056				3.85764				0.107707
			0.350229	0.05236			17.8108	25.9407			1.65322	2.40784					0.811089				10.831				0.302409
			0.890462	0.632777			3.15902	7.12081			1.857	2.09302					0.811015				16.3455				0.354969
			0.685457	0.318738			13.3777	24.0364			2.94914	2.23108					0.404234				10.4178				0.254525
			0.574804	0.972618			6.00864	7.07085			3.53212	3.11747					0.804171				16.0006				0.390923
			0.737272	0.947362			12.2177	5.33139			3.07819	1.88048					0.514433				5.52136				0.359741
			0.33867	0.330857			21.9938	9.71014			2.04148	3.42494					0.679766				3.52186				0.229465
			0.314363	0.748222			24.0506	10.4813			2.2324	3.08075					0.295655				4.58208				0.223895
			0.556167	0.176891			25.0756	31.2277			4.0203	2.89858					0.564999				13.3462				0.326072
			0.777737	0.288824			14.1993	24.197			3.57743	3.28261					0.253754				2.54177				0.070971
			0.316456	0.248197			26.8573	22.2706			2.49292	2.06717					0.892861				3.20938				0.089612
			0.378876	0.374611			22.6929	20.9474			2.10637	1.94435					0.869479				44.6224				1.24594
			0.323944	0.673542			29.8841	17.7572			2.77387	1.64824					0.696271				0.598236				0.038971
			0.273293	0.301859			27.1875	20.2722			2.52357	1.88168					0.066541				1.36075				0.053189
			0.214583	0.992177			38.2035	7.68191			3.54608	4.51583					0.81951				12.3246				0.401467
			0.41761	0.716967			15.083	7.18008			1.40002	2.53255					0.67584				3.6784				0.119821
			0.199542	0.229883			23.2284	5.34639			2.15608	2.35717					0.87905				0.535124				0.03486
			0.928001	0.516173			9.28216	20.4578			3.27397	1.89891					0.475968				3.75857				0.244844
			0.507207	0.790994			26.879	11.8232			2.49493	2.9788					0.819666				9.65941				0.314648
			0.708185	0.680138			33.7095	17.6339			4.95415	1.63679					0.747393				9.74639				0.317482
			0.475696	0.570193			26.0742	16.2467			2.42023	1.50804					0.952733				2.00659				0.078437
			0.718623	0.57764			20.813	18.0725			2.8235	1.6775					0.404487				5.04733				0.24662
			0.426625	0.670125			30.5996	15.2145			2.84029	1.41222					0.598571				2.85412				0.111568
			0.41587	0.490856			28.9103	19.7494			2.68348	1.83316					0.800126				8.46205				0.330781
			0.747935	0.978111			11.6464	6.90831			2.56748	2.43668					0.915637				6.12624				0.239474
			0.671498	0.733502			24.3293	11.7459			2.25827	1.09027					0.985712				1.81733				0.088802
			0.409868	0.680052			26.1927	13.911			2.43123	1.29123					0.849619				10.2827				0.502457
			0.671915	0.616039			17.9928	16.9076			3.52581	1.56938					0.856719				11.2289				0.548693
			0.36682	0.980178			37.5232	4.47161			3.48294	1.97149					0.794019				2.75539				0.179525
			0.475178	0.763494			25.0413	10.009			2.32436	5.8838					0.762789				1.21395				0.079094
			0.433617	0.686924			29.2083	18.4263			2.71114	1.80536
			0.4057	0.6106			26.972	19.7966			2.50357	1.83754
			0.523874	0.695964			27.4954	19.1844			2.55215	1.78072
			0.321726	0.785443			19.3976	12.3056			1.8005	1.14222
			0.936038	0.702706			11.2076	13.2932			4.94116	1.23389
			0.332409	0.166737			28.7799	25.2492			2.81977	2.34365
			0.284974	0.381498			19.1354	28.7699			1.77617	2.67045
			0.360339	0.900441			24.0016	5.09027			2.22785	2.24425
			0.201105	0.193715			26.0357	35.0455			2.41666	3.43367
			0.19118	0.525879			35.9471	13.6612			3.33664	1.26804
			0.219318	0.35473			32.7168	33.6886			3.0368	3.12701
			0.323377	0.570359			27.6102	20.0302			2.5628	1.85923
			0.283319	0.810182			21.0409	5.40323			1.95304	1.90582
			0.316928	0.345447			23.0786	17.7923			2.14217	1.6515
			0.610813	0.306709			10.0969	19.1319			4.45151	1.77584
			0.295772	0.296854			25.0601	17.6369			2.3261	1.63707
			0.174757	0.093191			19.1592	22.9323			1.77837	2.1286
			0.240463	0.366953			29.0661	21.2345			2.69794	1.97101
			0.453535	0.286996			10.5989	20.0334			2.07693	3.21191
			0.913249	0.449087			19.4907	3.66445			6.87492	2.15416
			0.779989	0.945437			36.685	5.52827			10.7834	1.94992
			0.921162	0.949357			32.9202	7.64503			9.6768	4.49416
			0.750317	0.561533			44.8043	15.1558			4.93858	1.40677
			0.914441	0.495463			34.133	19.1015			4.01319	1.77301
			0.698874	0.845075			35.4502	2.25286			3.47336	0.99326
			0.912884	0.241029			13.111	33.0811			4.6246	3.07062
			0.918878	0.676109			12.9141	15.6435			5.69409	1.45204
			0.652389	0.481269			8.04025	18.1347			4.72663	1.68328
			0.939563	0.284026			19.7902	5.07874			3.49028	1.79137
			0.992425	0.733732			14.9453	15.1495			8.78592	1.4062
			0.779498	0.721371			28.2126	16.2784			2.76424	1.51097
			0.839087	0.722054			34.8685	9.13865			4.09966	5.37218
			0.545703	0.728112			36.406	10.1457			4.58614	0.94174
			0.616024	0.732246			36.851	15.9468			3.61061	1.48019
			0.897994	0.703813			21.8492	11.48			2.75239	1.06558
			0.469636	0.712468			7.28744	13.446			2.14211	1.24807
			0.687643	0.477291			13.8823	17.1877			2.72041	1.78306
			0.858415	0.469322			1.56256	26.0118			0.91858	2.41444
			0.754538	0.591652			19.7236	18.7394			4.96943	1.73941
			0.471852	0.601204			25.6368	17.6513			3.22953	1.63841
			0.427906	0.460203			22.611	26.4549			3.06749	2.45557
			0.717277	0.990873			21.4772	5.4787			2.10431	3.22067
			0.752801	0.782406			21.6307	14.8495			2.38425	1.37834
			0.658097	0.812358			26.2389	17.1768			2.57086	1.59437
			0.686382	0.882315			23.5267	9.70737			2.30512	3.42397
			0.629352	0.847564			23.5078	13.7712			2.43874	1.27826
			0.747658	0.700199			21.7225	17.8221			2.12835	1.65427
			0.658676	0.569564			20.3828	19.0758			1.99708	1.77064
			0.953288	0.743166			13.8183	15.639			4.87408	1.45162
			0.423307	0.72271			37.5923	21.0306			3.68325	1.95208
			0.669809	0.666207			27.862	14.566			2.72989	1.35203
			0.410064	0.603656			14.475	19.7863			4.25489	1.83658
			0.578913	0.471683			6.84449	24.7306			1.50892	2.29552
			0.123842	0.752475			30.9439	14.5971			3.03184	1.35492
			0.467805	0.883058			13.2493	11.3627			3.89459	1.66995
			0.433423	0.595717			12.1185	18.0174			2.67163	1.67239
			0.500446	0.53826			6.2996	19.4858			1.3888	1.80869
			0.706948	0.106895			23.3449	21.5153			2.2873	2.7103
			0.548283	0.495898			22.6331	16.388			2.21756	3.61279
			0.778783	0.343219			24.1709	18.4563			2.36824	1.71313
			0.311742	0.361745			28.3397	18.4096			2.77669	1.70879
			0.53114	0.515842			14.1128	11.3031			1.38275	3.98683
			0.273526	0.20401			21.0174	29.292			2.05926	2.71891
			0.52421	0.41006			19.7097	15.9864			3.16005	1.48388
			0.952168	0.345272			2.04607	19.7672			1.20283	1.83481
			0.041778	0.251358			21.4527	24.2287			2.36464	2.5135
			0.325552	0.530805			11.5417	11.4087			2.26174	1.05897
			0.538169	0.844189			24.561	14.1373			2.54799	1.31224
			0.940414	0.915496			19.5232	2.69816			11.4771	0.95169
			0.857792	0.434129			25.8716	26.7204			4.56272	2.48021
			0.280176	0.377128			18.8071	12.653			3.01529	1.17446
			0.936554	0.494575			12.9083	20.2177			7.58838	1.87662
			0.862489	0.619969			7.08459	15.8838			1.78495	1.47435
			0.42297	0.454885			12.771	7.79899			1.32488	1.96491
			0.227288	0.79459			19.0219	7.01613			2.7956	2.47472
			0.750085	0.607608			11.5311	10.9132			2.90523	1.01297
			0.463687	0.708645			17.8476	21.186			1.85154	1.96651
			0.485142	0.843216			18.6973	8.98038			1.93969	0.83357
			0.970469	0.669768			13.0186	17.5374			4.59204	1.62784
			0.757558	0.793732			16.3409	10.4358			4.80326	0.96866
			0.629719	0.956125			3.67984	6.61578			0.92713	1.66681
			0.433542	0.967535			14.0768	5.46587			1.46035	2.40985
			0.405481	0.596074			11.6741	17.3603			4.11777	1.6114
			0.647398	0.808637			2.95947	8.66797			1.30481	3.05735
			0.628732	0.655407			17.2801	12.0816			1.79266	1.12142
			0.480615	0.702742			48.1253	13.8233			4.99259	1.28309
			0.226208	0.822325			18.8023	14.7391			1.95058	1.3681
			0.13206	0.837982			18.7756	9.26695			2.06954	2.04293
			0.91619	0.832345			10.2072	9.45468			4.50057	2.38205
			0.836934	0.738839			4.15246	14.8721			1.8309	1.38044
			0.808432	0.897096			24.8488	10.3201			2.73898	1.82007
			0.686581	0.754325			9.98924	16.0108			2.93627	1.48613
			0.606884	0.951898			18.5762	7.27797			2.34006	3.20879
			0.665121	0.615318			16.7006	18.7779			1.96355	1.74298
			0.789853	0.658806			16.4177	17.081			1.80965	1.58548
			0.524737	0.763119			24.3414	14.9151			2.68305	1.38443
			0.570575	0.64248			27.9624	8.81691			3.08218	3.10988
			0.857617	0.691037			14.634	16.8067			6.45246	1.56001
			0.840887	0.804909			9.33652	14.821			4.11665	1.3757
			0.428069	0.618226			8.1726	17.5103			2.05909	1.62532
			0.91136	0.629885			2.71783	18.3142			1.19834	1.69994
			0.504538	0.713335			7.95647	10.018			1.55913	1.96313
			0.613449	0.771462			3.22472	4.23347			1.13747	1.8665
			0.95544	0.631368			2.93814	17.5647			1.72724	1.63037
			0.578504	0.656329			6.8935	16.9342			3.03948	1.57185
			0.597186	0.567286			13.8434	15.2811			1.5259	2.07306
			0.960062	0.906522			6.14997	4.73823			2.16931	2.08904
			0.529892	0.670195			7.38406	5.39516			2.1705	3.17156
			0.449751	0.674122			7.12759	13.7405			1.5713	1.2754
			0.198889	0.205685			10.4355	20.5441			2.62924	1.90693
			1	0.46286			3.72131	17.615			2.18764	1.63504
			0.555833	0.464192			5.02283	12.4651			1.47643	1.15702
			0.736751	0.731893			11.0007	15.2551			2.77164	1.41599
			0.748082	0.667689			19.279	18.6147			2.12504	1.72783
			0.189763	0.595582			15.3843	20.2054			1.69575	1.87549
			0.176414	0.724901			13.6093	15.3389			2.18197	1.42378
			0.348855	0.556202			11.8336	15.3407			1.30436	1.42393
			0.724323	0.57982			8.1308	16.3271			1.43398	1.51549
			0.539998	0.780564			13.2585	14.5463			1.55886	1.3502
			0.628045	0.891586			18.5096	6.82153			2.17626	3.00755
			0.384519	0.743378			23.7022	15.9831			2.78678	1.48357
			0.6321	0.457058			15.2647	21.6836			1.79474	2.01269
			0.741802	0.676703			6.94277	17.986			1.74923	1.66948
			0.707471	0.589354			12.7558	18.7279			1.60687	1.73834
			0.458212	0.307732			10.5848	23.9304			6.22272	2.22124
			0.60702	0.436858			10.8966	16.3287			2.74531	1.51565
			0.67095	0.835878			6.56954	7.33092			1.93102	3.23213
			0.999964	0.786251			11.3044	11.5151			6.64578	2.90117
			0.693917	0.516603			14.5388	19.727			1.83148	1.93281
			0.383953	0.688188			7.59444	19.0225			2.23227	1.86379
			0.279769	0.582151			20.9047	19.7978			2.63339	1.93976
			0.172124	0.504551			27.6039	2.82979			3.74482	0.99812
			1	0.476933			3.23132	7.98005			1.89972	2.34565
			0.42216	0.678277			16.6557	7.14903			2.25955	2.52161
			0.641178	0.773082			24.2805	4.16122			3.29396	2.44625
			0.354122	0.315746			19.5879	25.2758			2.65735	2.47647
			0.802624	0.501247			7.92597	3.98981			1.07526	1.40729
			0.981286	0.251344			9.54602	10.2073			3.36715	4.50049
			0.620328	0.395426			13.9481	15.4818			1.89224	1.51688
			0.694668	0.036167			9.3555	12.907			2.35708	3.25194
			0.548853	0.445864			13.6236	27.5118			6.00696	3.23468
			0.448561	0.981454			6.16642	3.51217			2.71892	2.06469
			0.591346	0.296083			8.46007	4.13729			2.13148	1.82416
			0.615748	0.257473			5.63019	14.6576			2.48248	1.43613
			0.628773	0.392127			12.8731	11.343			4.54069	1.11137
			0.992497	0.980697			12.6087	3.64523			7.41276	1.60721
			0.689952	0.228976			10.0077	19.3151			4.41263	2.00377
			0.548192	0.410496			18.199	10.3519			2.46893	1.65971
			0.981244	0.900476			9.17741	14.3735			5.39546	4.22494
			0.96831	0.276122			3.92053	21.9877			2.30491	2.15431
			0.685209	0.88499			14.4319	3.45839			1.95786	1.52483
			0.462397	0.342304			3.44847	21.1281			2.02738	2.07009
			0.677254	0.275803			7.09024	13.9946			2.50081	1.37116
			0.760704	0.663575			4.95156	6.2346			0.97028	2.74888
			0.74966	0.508727			8.86489	11.305			3.90847	1.1728
			0.530252	0.4409			29.4005	6.49803			4.71363	1.43254
			0.330713	0.229346			15.8623	9.97241			2.33121	5.86246
			0.704445	0.954908			10.8962	2.83741			1.60136	1.66802
			0.70189	0.127628			10.2483	20.2053			1.50614	1.97968
			0.307254	0.62242			5.07504	13.4989			2.98348	1.3226
			0.511825	0.749675			5.84458	13.7698			0.85895	1.34914
			0.284743	0.383272			13.358	17.8459			1.96316	1.74851
			0.77673	0.98707			5.66448	4.26204			0.90816	2.50552
			0.592476	0.252885			5.19503	14.6105			1.52698	3.68114
			1	0.395258			2.60363	6.98202			1.53054	3.07843
			0.792509	0.792762			3.32964	9.75037			0.83885	2.45662
			0.752823	0.598882			8.10344	12.3272			1.29919	1.2078
			0.135118	0.668102			18.5754	15.9225			4.0949	1.56005
			0.95113	0.690844			3.91792	13.1967			1.15159	1.29299
			0.680907	0.978854			6.27689	5.9713			1.00634	2.63279
			0.439102	0.827594			13.0221	7.76738			2.08777	1.71238
			0.637247	0.92062			13.0438	9.32955			2.09125	1.82821
			0.482467	0.192353			11.3992	14.4883			1.82759	1.41954
			0.706349	0.04786			14.4256	14.3931			2.8267	1.41021
			0.203217	0.213036			20.4019	10.8077			3.27094	1.58839
			0.68069	0.091472			7.1665	25.0667			1.14898	2.45599
			0.636375	0.52182			25.4759	2.37359			4.08444	1.04654
			0.721346	0.521793			18.9151	14.6771			3.03258	1.43803
			0.667882	0.567033			9.30077	4.47242			1.49115	0.78877
			0.480198	0.92834			14.1376	3.95194			2.26661	1.74244
			0.844527	0.420697			9.0441	15.974			3.18995	1.56511
			0.517506	0.721462			7.20241	9.4243			3.17543	5.54024
			0.646479	0.881793			4.21699	11.745			1.06243	2.95916
			0.47917	0.344327			10.5464	23.8534			1.85993	2.47458
			0.831159	0.476675			12.9755	14.9882			2.28833	1.65208
			0.59125	0.428154			11.5252	16.7252			2.03257	4.2139
			0.882407	0.636346			6.72594	15.0565			1.18618	1.65959
			0.892331	0.542237			6.95074	13.5393			1.22582	1.40459
			0.698526	1			3.94547	1.46897			0.69581	0.86356
			0.753849	0.350455			1.68304	5.64248			0.98935	1.65856
			0.726704	0.43299			12.6352	2.44724			2.22832	0.8632
			0.962817	0.464466			3.90305	5.01526			1.7208	1.10562
			0.666193	0.17989			17.5022	15.7347			3.08665	3.08332
			0.85964	0.416194			12.4385	11.106			4.38724	1.15215
			0.454254	0.570731			14.3231	8.57977			2.80666	1.68126
			0.619858	0.831219			3.64289	13.8939			0.80305	1.44137
			0.125543	0.655459			7.04574	20.7104			3.1064	6.08766
			0.246054	0.099346			17.2193	15.1228			3.37418	2.42461
			0.257766	0.695156			9.67356	16.2297			1.89556	1.68369
			0.610092	0.942804			8.54518	2.31906			1.67445	1.3633
			0.787258	0.419707			11.0658	13.4097			2.16837	1.39114
			0.207809	1			3.63532	1.32086			0.71235	0.77649
			0.460965	0.339674			4.57772	20.041			0.89702	2.07907
			0.818502	0.983061			1.46459	3.01741			0.86094	1.06432
			0.691466	0.295236			6.89764	26.1209			1.52054	3.2905
			0.239889	0.999954			6.78785	5.06389			1.3301	2.97689
			0.0953	0.539738			5.86607	14.6349			1.14947	1.51823
			0.533629	0.661558			2.24059	3.52539			0.43905	2.07246
			0.206986	0.569033			3.37872	11.7602			0.66207	1.29628
			0.31879	0.951054			13.6344	12.4386			2.67171	1.99425
			0.554805	0.653537			5.71681	18.3593			1.26027	2.02366
			0.801267	0.592676			4.19714	12.8822			0.92526	1.41995
			0.47685	0.292946			1.92038	34.5821			0.42335	3.81182
			0.851762	0.459772			21.1934	25.4053			4.67206	2.80031
			0.590732	0.560255			3.54791	4.20478			0.78214	1.85394
			0.316225	0.739818			4.06575	15.2806			0.89629	1.6843
			0.536469	0.425597			11.8018	15.2796			2.6017	1.6842
			0.715725	0.518683			3.14452	3.31958			0.69321	1.46364
			0.236832	0.993547			9.14064	11.5663			2.30288	5.09971
			0.218502	0.389684			5.52222	1.90549			1.21737	0.84015
			0.213694	0.308456			15.4966	24.9898			3.41622	2.93813
			0.228525	0.708765			2.43285	8.10431			0.61294	0.8933
			0.959329	0.753407			0.699183	7.56445			0.24661	1.90584
			0.335593	0.225254			3.43303	19.0361			0.86493	2.09825
			0.661382	0.649242			1.41355	17.48			0.35614	1.92674
			0.205768	0.576245			4.07261	7.83893			1.02607	0.86405
			0.388068	0.302134			9.51174	14.72			2.39642	1.62252
			0.095541	0.607939			3.25704	5.54756			0.82059	1.22297
			0.518776	0.432838			3.77494	18.6426			0.95107	3.28784
			0.322975	0.240136			3.20666	23.1231			0.8079	2.54875
			0.758738	0.232573			2.60981	17.8517			0.76711	1.96771
			0.780718	0.656001			3.8277	18.259			1.12509	2.14677
			0.315798	0.176859			6.78115	16.1157			1.99321	2.03011
			0.139217	0.732839			3.28938	11.2899			0.96686	1.24444
			0.334072	0.274335			3.24086	14.9474			0.9526	1.64758
			0.363047	0.331833			1.63989	13.5358			0.48202	1.59145
			0.090521	0.263167			2.28697	7.65238			0.80665	0.96398
			0.29422	0.278868			3.11799	6.68293			0.91649	0.73663
			0.773108	0.79388			3.98935	19.2057			1.1726	4.23397
			0.572792	0.73819			2.93763	8.86435			1.03614	2.23334
			0.564668	0.617645			18.7122	14.5516			5.50015	1.71089
			0.582387	0.489053			2.00388	17.931			1.17795	2.63529
			0.814179	0.428894			1.50359	8.40339			0.66291	0.98802
			0.255117	0.548443			14.8163	6.40763			6.53226	0.75337
			0.234136	0.459444			2.43595	21.5194			0.85921	2.53011
			0.112297	0.399602			1.43446	21.632			0.50596	2.72502
			0.665765	0.368948			2.23557	13.6781			0.78853	3.44615
			0.474486	0.341946			2.71862	7.76799			0.95891	0.91331
			0.479587	0.592979			1.99809	7.62121			0.70476	1.22189
			0.556241	0.535106			6.73568	15.0771			2.96984	3.3238
			0.909583	0.493351			0.416199	9.86162			0.24467	1.15947
			0.629506	0.970122			3.40933	2.37687			1.50321	0.83841
			0.804457	0.730383			5.66872	6.08537			2.4994	0.71548
			0.916489	1			1.67744	0.169182			0.7396	0.09946
			0.236526	0.312472			1.81766	10.0339			1.06854	1.17973
			0.730616	0.668642			0.470388	3.45078			0.27653	1.52153
			0.492138	0.672099			1.04834	13.4582			0.61628	1.58233
			0.06433	0.684038			7.28235	10.63			3.21087	1.24981
			0.174963	0.757246			0.885617	9.72715			0.39048	3.43101
			0.813195	0.706691			3.22969	12.4987			1.89862	3.14899
			0.414481	0.659146			2.45458	24.3754			1.44296	5.37359
			0.60649	0.711633			1.62167	12.736			0.71501	1.60437
			0.366826	0.37906			3.10687	11.2972			1.36985	1.42313
			0.984675	0.361116			0.67328	3.15212			0.3958	1.38983
			0.594823	0.630261			0.738748	6.82048			0.43428	4.00975
			1	0.2472			0.650185	7.53545			0.38222	0.94925
			0.983764	0.773071			7.05201	7.71581			4.14563	0.97197
			0.739974	0.58663			1.25205	8.1719			0.73604	1.02943
			0.725102	0.156209			7.31216	6.57384			4.29856	3.86474
				0.374238				6.76709				0.85246
				0.727456				5.56642				1.22713
				0.996082				6.66586				1.95934
				0.881213				5.54688				3.261
				0.700581				6.45376				0.81299
				0.581622				6.62779				0.83491
				0.43143				9.28468				1.1696
				0.42584				14.9997				1.88954
				0.70205				11.8012				4.1626
				0.173747				8.59376				1.16585
				0.658304				10.7856				3.80437
				0.775922				15.3029				2.24902
				0.566339				12.4407				1.68773
				0.747753				9.34497				5.49406
				0.465538				18.8476				2.5569
				0.757595				17.2115				2.52952
				0.55597				10.7279				1.45537
				0.370037				11.004				1.49282
				0.768049				12.0409				1.63349
				0.653005				4.4501				1.96211
				0.620438				6.05061				0.82084
				0.302989				28.325				3.84263
				0.496971				10.3927				1.40989
				0.69674				10.3008				1.39742
				0.332021				6.76453				0.91769
				0.725332				4.9667				0.67379
				0.291735				17.3107				2.3484
				0.705558				3.7183				1.09296
				0.543792				4.03038				1.42162
				0.515909				12.5655				1.70467
				0.351827				9.74762				1.5628
				0.028347				7.42825				1.00773
				0.500709				4.49805				0.61022
				0.417243				6.95857				0.94402
				0.078879				8.16197				4.79855
				0.537878				23.6962				4.17899
				0.790392				14.3653				2.30312
				0.543461				10.9312				1.60651
				1				3.968				2.33266
				0.416011				26.1868				3.84857
				0.648408				3.3374				1.96195
				0.972107				9.00529				3.17636
				0.687487				22.5314				3.97357
				0.630564				5.98679				0.87985
				0.513464				13.9114				2.04449
				0.917752				6.85535				4.03004
				0.660615				15.6878				2.30557
				0.428275				8.09312				1.18941
				0.509146				5.45365				0.8015
				0.906642				1.82832				0.64489
				0.810643				2.70427				0.95386
				1				2.52216				1.4827
				0.284687				6.05085				0.88927
				0.99699				1.3174				0.77446
				0.628045				6.22326				0.9146
				0.474678				6.94273				1.2244
				0.333972				7.37748				1.08424
				0.48663				5.03467				0.73993
				0.684069				1.88501				0.83109
				0.544962				9.04079				2.65731
				0.363472				12.9259				2.07233
				0.967803				2.44137				1.43514
				0.531528				10.825				1.73551
				0.458455				16.9189				2.71252
				0.419296				16.1419				2.58795
				0.186208				13.4315				2.15339
				0.346501				16.6636				2.67158
				0.167615				5.78041				0.92674
				0.16953				11.4659				2.02208
				0.944403				2.60609				1.53198
				0.481598				13.2973				2.34508
				0.796072				1.69266				0.99502
				0.625018				4.44465				0.87093
				0.623683				4.31617				0.76118
				0.120163				23.9924				4.23121
				0.395522				13.1747				4.64678
				0.572592				11.2466				1.98341
				0.77278				8.39477				1.64496
				0.252858				7.60595				1.34136
				0.251038				15.3885				2.71386
				0.376987				16.9643				2.99177
				0.665869				3.8375				0.67677
				0.510706				18.1237				4.56605
				0.923575				3.22041				0.63104
				0.582161				14.0005				2.46908
				0.823566				9.95782				2.92684
				0.389916				6.76733				1.19346
				0.38211				10.5139				2.06024
				0.23476				6.3306				1.24051
				0.730763				7.24589				3.19465
				0.22059				8.22041				1.61082
				0.97415				7.15158				4.20414
				0.264727				3.28026				0.64278
				0.164407				12.8921				2.52625
				0.468192				1.32023				0.77611
				0.37266				4.27665				1.25705
				0.611993				9.31395				1.8251
				0.169448				11.3028				2.21484
				0.196324				3.78601				0.74188
				0.602252				3.84246				0.84706
				0.211862				11.7246				2.29748
				0.657274				9.74403				1.90938
				0.93174				1.6786				0.74008
				0.627508				1.74271				0.51224
				0.853339				2.14183				0.94432
				0.314348				17.1821				3.36691
				0.700637				1.17269				0.41362
				0.286279				12.4828				2.75182
				0.158688				6.26729				1.38161
				0.032539				7.97109				1.75721
				0.344769				5.41799				1.19439
				0.339822				4.42839				0.97623
				0.340615				4.26836				0.94096
				0.465487				3.17778				0.70054
				0.290431				5.92734				1.30667
				0.360579				5.67031				1.25001
				0.082971				13.525				2.98157
				0.479898				3.13328				0.7894
				0.264192				2.80308				0.8239
				0.212526				6.24361				1.57301
				1				0.138073				0.08117
				0.802877				4.16012				1.0481
				0.583876				1.82245				0.45915
				0.229055				2.5018				0.6303
				0.540621				14.0833				3.54814
				1				0.897107				0.52736
				0.541044				6.65794				1.6774
				0.054806				2.03437				0.59796
				0.820261				1.68421				0.49503
				0.90961				6.2763				3.6895
				0.272454				3.02542				0.76222
				0.113006				8.93303				2.62566
				0.20609				2.38264				1.05047
				0.508994				2.8329				0.83267
				0.493583				3.14028				0.92303
				0.092161				9.38982				2.75996
				0.746111				6.17413				1.81477
				0.205298				4.88909				1.72445
				0.242623				6.38439				1.87657
				0.172481				2.28461				0.67152
				0.631811				5.95696				1.75093
				0.536145				3.42083				1.00549
				0.065705				13.7092				4.02956
				0.650944				0.86072				0.30359
				0.358734				1.93783				0.56959
				0.228481				3.01994				0.88765
				1				0.749967				0.44088
				1				0.626317				0.36819
				0.728727				1.41589				0.49941
				0.977649				12.3354				4.35094
				0.159053				1.84408				0.65045
				0.758812				2.10293				1.23622
				0.255241				2.2482				0.79299
				0.953785				0.801002				0.35316
				0.582072				1.17801				0.6925
				0.196386				9.78916				3.45284
				0.355341				2.05276				0.90506
				0.468615				1.36807				0.48255
				0.191868				3.07422				1.35543
				0.340864				1.55206				0.9124
				1				0.695322				0.40875
				0.405684				5.73887				2.53028
				0.12749				7.13315				3.14502
				0.399333				14.9416				6.58776
				0.454834				1.97469				0.87065
				0.810084				0.752741				0.44251
				0.840673				0.956261				0.42162
				0.724783				1.38355				0.81333
				1				1.4591				0.85774
				0.740097				8.86091				5.20893
				0.737046				1.52097				0.89411
				0.28892				2.05658				1.20897
				0.554679				0.966857				0.56837
				0.8053				38.8053				11.4059
				0.987105				39.4354				8.69358
				0.966416				40.2225				10.1338
				0.96323				45.0578				4.41463
				0.898048				44.6762				7.87914
				0.96473				25.6159				2.37769
				0.890657				23.5409				4.1517
				0.677953				20.0672				3.93231
				0.773037				27.7813				2.57869
				0.502419				33.6142				3.1201
				0.795923				32.535				3.01993
				0.848318				36.1561				3.35604
				0.725582				22.5208				4.4131
				0.924982				17.9977				6.34806
				0.984368				58.1047				5.39332
				0.47754				28.5885				2.65361
				0.605496				41.9635				3.89509
				0.701747				45.7789				4.24923
				0.758818				49.0665				4.5544
				0.670997				30.6559				4.91497
				0.953295				20.2233				8.916
				0.972158				36.777				3.41367
				0.848382				34.7952				3.22972
				0.728176				27.9289				3.28367
				0.888044				11.3085				4.98568
				0.893318				21.963				2.03863
				0.221171				45.9699				4.26697
				0.468156				27.2749				2.53168
				0.425767				25.5581				2.37232
				0.426502				25.8401				2.39849
				0.733973				33.4719				3.10689
				0.714				36.6434				3.40127
				0.516943				30.2223				2.80526
				0.635606				21.9992				2.04198
				0.588864				33.1599				3.2489
				0.586089				23.8197				4.20087
				0.698837				39.2386				3.64216
				0.723521				24.6589				5.4361
				0.846567				30.374				2.81934
				0.810299				32.7181				3.03692
				0.754011				28.1947				2.61706
				0.814605				28.1662				2.61442
				0.710831				42.3752				3.93331
				0.528513				12.3732				5.45506
				0.938769				17.8135				1.65347
				0.349534				20.0756				3.54056
				0.252388				26.8658				2.49371
				0.312905				26.0259				2.41574
				0.37176				26.2629				4.21066
				0.493891				12.7414				2.49677
				0.576368				15.0868				4.4344
				0.848008				26.8286				2.49025
				0.508894				25.3465				4.47014
				0.934203				18.9918				3.34943
				0.558381				42.7463				3.96775
				0.322492				4.73758				2.08869
				0.693536				17.6224				1.63573
				0.461268				30.4999				2.83103
				0.25617				20.3632				1.89013
				0.364686				21.0711				1.95583
				0.344122				29.1899				10.2961
				0.993268				48.7333				4.77483
				0.462438				11.4409				6.72576
				0.962715				25.684				2.83102
				0.9021				31.3715				3.07375
				0.702779				23.3424				2.28706
				0.358175				10.304				3.02882
				0.874853				19.752				4.97657
				0.750761				12.073				2.6616
				0.866316				12.1125				7.12062
				0.580829				15.0701				4.42981
				0.939903				22.9777				2.25133
				0.808799				35.6914				3.497
				0.567104				22.8581				2.23961
				0.240073				31.5485				3.09109
				0.123088				19.4443				1.90513
				0.183119				12.2937				5.42052
				0.815947				19.4272				1.90346
				0.717314				14.0434				2.06394
				0.726238				6.40372				2.82352
				0.727082				17.3831				1.70318
				0.230627				31.529				3.27086
				0.637532				23.4004				2.42759
				0.701315				31.4335				3.26096
				0.556636				27.0983				2.81122
				0.171097				16.106				1.67086
				0.58329				18.6531				1.9351
				0.702079				29.2243				3.03177
				0.619206				4.73192				1.1922
				0.598968				6.70798				2.9575
				0.648643				11.3773				2.50817
				0.845032				9.88542				3.48686
				0.615488				21.0294				2.18162
				0.106932				16.3982				1.70117
				0.136938				13.4893				1.3994
				0.500082				27.1628				2.99404
				0.650899				13.7523				1.51586
				0.689628				13.9782				1.54076
				0.82048				17.1409				2.74818
				0.766173				7.88719				2.31839
				0.242938				2.82242				1.24446
				0.909551				4.01845				1.77181
				0.912202				20.3368				2.24163
				0.501669				12.9257				1.42475
				0.33319				2.41157				1.41769
				0.985485				3.70867				1.30817
				0.737338				15.7153				1.73223
				0.281518				13.0441				1.4378
				0.306236				5.51691				1.38998
				0.674077				6.53254				1.92022
				0.929228				16.6505				1.95767
				0.588889				3.34072				1.96406
				0.916764				19.35				2.27507
				0.602125				19.7236				2.31899
				0.643309				4.17643				1.47319
				0.635065				14.2238				1.67236
				0.472773				23.5367				5.93006
				0.381109				16.0351				1.88532
				0.326367				4.06962				2.39249
				0.586801				15.0502				1.8959
				0.221543				23.4733				3.1844
				0.585327				16.6977				2.10344
				0.531505				15.1839				1.91275
				0.696585				15.4268				1.94335
				0.750758				18.5344				2.3348
				0.379998				11.5373				1.45337
				0.539144				3.02541				1.77866
				0.999081				14.6561				2.87195
				0.678468				8.6237				1.16991
				0.738066				12.8899				1.74868
				0.527646				15.5767				2.11317
				0.432476				14.528				1.9709
				0.408104				16.423				2.22799
				0.447646				13.2904				5.86007
				0.923952				4.32978				2.54551
				0.69884				8.63484				2.5381
				0.831727				15.1487				2.05511
				0.416467				2.03493				1.19628
				0.891172				22.9557				3.3737
				0.190431				11.7754				1.73057
				0.527093				10.5304				6.19056
				0.673821				19.926				3.19465
				0.574753				9.13563				3.22224
				0.568798				3.33677				1.96152
				0.978098				2.92953				1.72213
				1				7.13959				4.19701
				0.993434				10.1343				1.62479
				0.552284				12.5524				2.01247
				0.542496				20.8082				3.3361
				0.198221				3.63573				2.13726
				0.975866				10.1093				1.78284
				0.633049				4.55569				0.89269
				0.344246				12.7791				2.2537
				0.838812				30.3319				5.34926
				0.774977				3.1755				1.86668
				0.610988				6.02218				1.06206
				0.447818				5.78051				1.01944
				0.477259				11.669				2.05793
				0.534584				7.71202				1.51118
				0.764236				10.7234				4.72781
				0.982332				5.14044				0.90656
				0.338396				3.0924				1.36341
				0.560289				3.60108				0.79384
				0.40854				17.0419				3.33941
				0.288628				5.97602				1.17102
				0.566493				13.1967				3.32469
				0.834056				3.77118				0.73897
				0.310348				5.88381				1.15295
				0.307407				5.91587				1.15924
				0.07522				7.85238				1.5387
				0.313359				2.65208				1.16927
				0.972637				4.04768				0.89231
				0.291271				4.95498				1.09232
				0.536711				4.4976				0.99149
				0.82477				4.28998				0.94573
				0.675375				11.539				2.54377
				0.274557				1.97245				0.43483
				0.144199				3.1392				0.69203
				0.308231				17.7801				3.91961
				0.241999				2.26569				0.49947
				0.563773				4.36535				1.28309
				0.72552				2.59715				0.65434
				0.113635				3.0752				0.77478
				0.742241				4.12235				1.0386
				0.679201				4.30638				1.26579
				0.725154				1.15375				0.33913
				0.607467				1.48045				0.43516
				0.315859				2.54029				0.74668
				0.530842				4.92434				1.44743
				0.654				0.483093				0.284
				0.751737				1.67137				0.49127
				0.544001				3.19241				1.87661
				0.985327				1.60229				0.56516
				0.648033				1.85565				0.65452
				0.882937				2.45653				0.86646
				0.537526				2.12687				0.75019
				0.824972				2.68539				0.94718
				0.496265				1.869				0.65923
				0.467606				1.36871				0.60344
				0.433046				1.81815				0.80164
				0.194586				1.52774				0.6736
				0.384963				1.9966				0.88032
				0.355256				9.4751				4.17768
				0.425684				0.508136				0.29872
				0.879098				0.440311				0.25884
				0.499856				0.711077				0.41802
				1				0.633786				0.37258
				0.402054				0.402054				4.02054
