# Supplementary material for: Desmoplastic stroma restricts T cell extravasation and mediates immune exclusion and immunosuppression in solid tumors
Source: Nat Commun. 2023 Aug 22;14:5110. doi: 10.1038/s41467-023-40850-5 (PMC10444764; doi:10.1038/s41467-023-40850-5)
Supplement: Supplementary file 15 — Source Data [file 41467_2023_40850_MOESM15_ESM.zip › ncomms-source-data figure 4.xlsx]

## Sheet: Figure 4a
Figure 4a
	FAP	post 1 week			post 2 weeks				αSMA	post 1 week			post 2 weeks				PDGFRα	post 1 week			post 2 weeks				PDPN	post 1 week			post 2 weeks
		PBS	MigR-T	FAPCAR-T	PBS	MigR-T	FAPCAR-T			PBS	MigR-T	FAPCAR-T	PBS	MigR-T	FAPCAR-T			PBS	MigR-T	FAPCAR-T	PBS	MigR-T	FAPCAR-T			PBS	MigR-T	FAPCAR-T	PBS	MigR-T	FAPCAR-T
		20.9	12.1	4.2	25.6	20.4	0.1			25.6	26.1	20.8	23.8	24.9	1.1			13.5	10.4	6.8	5.9	6.2	1.2			25.6	26.1	19.4	22.5	26.8	2.5
		12.3	11.6	3.3	32.5	25.4	0.3			16.8	17.9	14.2	22.5	25.4	2.3			9.6	8.4	9.4	5.3	5.7	2.6			27.4	31.2	14.2	26.9	28.4	2.4
		12.6	14.9	1.6	19.5	30.1	0.6			17	18.2	19.4	21.6	20.6	4.5			8.7	12.6	5.1	6.8	8.1	1.4			30.1	30.1	16.6	22.6	20.1	5.3
		15.1	16.4	2.8	26.4	22.9	1.2			15.9	15.6	16.4	20.6	21.3	3.2			9.4	9.3	5.6	4.8	8.6	0.8			29.5	25.8	16.4	20.3	19.8	4.1
		13.9	15.8	3.6	23.4	20.4	1.4			19.8	23.4	14.6	24.8	23.6	2.6			10.3	7.6	8.7	6.5	5.6	1.9			29.4	23.4	18.7	24.6	22.3	1.2
	CHP	post 1 week			post 2 weeks				Fibronectin	post 1 week			post 2 weeks				PanCK	post 1 week			post 2 weeks				CD3	post 1 week			post 2 weeks
		PBS	MigR-T	FAPCAR-T	PBS	MigR-T	FAPCAR-T			PBS	MigR-T	FAPCAR-T	PBS	MigR-T	FAPCAR-T			PBS	MigR-T	FAPCAR-T	PBS	MigR-T	FAPCAR-T			PBS	MigR-T	FAPCAR-T	PBS	MigR-T	FAPCAR-T
		25.6	24.6	10.6	54.6	55.8	4.6			12.8	10.6	3.4	18.5	20.2	3.2			35.4	49.5	30.9	55.3	55.8	22.6			21	34	89	13	31	144
		34.8	18.9	9.8	44.6	55.9	5.6			20.4	12.6	6.5	22.1	23.6	2.6			38.9	38.4	40.1	55.8	42.6	27.8			22	26	68	22	20	152
		29.6	16.8	11.5	65.4	40.8	9.7			18.9	9.9	5.4	16.8	14.8	9.8			40.1	35.6	26.8	40.2	40.6	33.1			34	38	77	29	10	76
		30.8	33.2	16.04	56.4	60.4	13.8			16	13.8	6.5	26.8	15.9	5.9			44.8	41	33.2	48.6	42.6	34.1			16	32	92	30	18	55
		27.4	24.1	8.9	60.2	55.6	12.7			14.3	14.2	2.3	25.7	10.9	6.3			46.7	33.8	35.4	40.2	39.8	26.4			25	40	82	22	25	101

## Sheet: Figure 4b
Figure 4b
	CAR T	Post 1 week			Post 2 weeks				endogenous CD3	Post 1 week			Post 2 weeks				endogenous CD4	Post 1 week			Post 2 weeks				endogenous CD8	Post 1 week			Post 2 weeks				NK1.1	Post 1 week			Post 2 weeks				CD19	Post 1 week			Post 2 weeks
		PBS	MigR-T	FAPCAR-T	PBS	MigR-T	FAPCAR-T			PBS	MigR-T	FAPCAR-T	PBS	MigR-T	FAPCAR-T			PBS	MigR-T	FAPCAR-T	PBS	MigR-T	FAPCAR-T			PBS	MigR-T	FAPCAR-T	PBS	MigR-T	FAPCAR-T			PBS	MigR-T	FAPCAR-T	PBS	MigR-T	FAPCAR-T			PBS	MigR-T	FAPCAR-T	PBS	MigR-T	FAPCAR-T
		0	1.62	3.4	0	0.5	2.1			4.85	5.59	5.47	4.85	5.16	13.75			2.12	4.49	2.55	2.22	2.11	2.35			1.1	0.71	2.44	2.53	3.05	11.4			0.65	0.66	1.44	1.45	0.85	2.89			1.33	0.85	1.45	0.45	0.31	0.19
		0	1.34	3.9	0	0.3	2.9			4.65	3.5	6.71	6.45	8.4	14.07			2.55	1.65	2.15	3.44	3.78	2.67			1.21	1.86	4.57	3.84	4.72	11.4			0.71	0.78	1.23	1.39	1.39	2.16			1.24	0.63	0.43	0.84	0.43	0.29
		0	1.95	2.5	0	0.6	2.2			4.02	4.3	6.74	7.56	8.4	13.06			2.1	2.32	2.59	3.22	3.86	3.39			1.98	1.92	4.59	4.52	4.78	9.64			0.42	0.89	1.23	0.82	1.34	2.87			0.94	0.54	1.01	0.83	0.51	0.33
		0	1.23	2.8	0	0.4	1.8			3.05	4.52	7.55	6.11	9.6	12.66			2.05	3.02	3.4	4.55	4.14	3.4			0.98	1.86	4.32	2.35	4.68	9.26			0.56	1.02	0.98	1.45	0.85	2.59			0.63	0.46	0.55	0.25	0.33	0.52
		0	1.67	3.6	0	0.6	1.5			5.02	5.98	6.35	5.1	8.1	10.83			3.11	3.84	3.23	2.61	3.22	3.23			1.05	2.14	3.55	2.57	4.66	7.15			0.78	0.61	1.03	1.12	0.98	2.88			0.77	0.84	0.35	0.35	0.21	0.31
	CD11b+	Post 1 week			Post 2 weeks				CD11b+CD11c+	Post 1 week			Post 2 weeks				CD11b+F4/80+	Post 1 week			Post 2 weeks				Ly6c+Ly6G-	Post 1 week			Post 2 weeks				Ly6cloLy6G+	Post 1 week			Post 2 weeks
		PBS	MigR-T	FAPCAR-T	PBS	MigR-T	FAPCAR-T			PBS	MigR-T	FAPCAR-T	PBS	MigR-T	FAPCAR-T			PBS	MigR-T	FAPCAR-T	PBS	MigR-T	FAPCAR-T			PBS	MigR-T	FAPCAR-T	PBS	MigR-T	FAPCAR-T			PBS	MigR-T	FAPCAR-T	PBS	MigR-T	FAPCAR-T
		83.6	91.4	79.2	80.7	91.5	93			19.7	25.5	25.6	16.1	13.2	12.2			5.76	21.2	8.18	10.9	4.16	6.21			16.9	30.5	28.4	3.92	8.83	11.4			23.4	12.7	17.4	65.2	62.6	20.9
		80.1	86.1	77.6	83.8	70.3	92.4			28.8	33.2	29.4	20.4	12.4	16.8			8.39	11.5	7.83	16.9	2.96	7.53			9.11	19.1	27.8	7.59	5.87	7.64			33.2	22.8	25.2	61	34.4	22.7
		71	85.4	79.2	84.6	94.2	87.2			25.2	32.3	24.1	8.92	13.4	15.6			3.73	11.1	9.3	4.92	4.69	6.25			3.48	19.5	28.5	2.81	17.1	12			38.8	22.6	16.6	76.3	38	38.3
		83.5	82.5	84.1	89.9	88.4	90.2			14.5	32.9	35.6	12.3	27	15.6			12.6	9.15	10.5	9.08	4.32	4.3			38.9	15.2	15.9	2.6	12.5	4.38			13.3	29.1	29.3	75.5	61.1	13.2
		90.5	82.4	84	71.1	90.9	85.5			30.2	33.2	33.7	30.5	22.5	14.5			16.4	8.54	9.64	16	5.43	4.33			22.6	15.5	17.1	5.21	6.08	4.08			22.6	29.3	28.8	46.9	42.5	16.5
