# Supplementary material for: Desmoplastic stroma restricts T cell extravasation and mediates immune exclusion and immunosuppression in solid tumors
Source: Nat Commun. 2023 Aug 22;14:5110. doi: 10.1038/s41467-023-40850-5 (PMC10444764; doi:10.1038/s41467-023-40850-5)
Supplement: Supplementary file 15 — Source Data [file 41467_2023_40850_MOESM15_ESM.zip › ncomms-source-data figure 5.xlsx]

## Sheet: Figure 5b
Figure 5b
		MigR+IgG								MigR+anti-PD-1								FAP-CAR+IgG								FAP-CAR+anti-PD-1
	Days post T cells	#1	#2	#3	#4	#5	#6	#7	#8	#1	#2	#3	#4	#5	#6	#7	#8	#1	#2	#3	#4	#5	#6	#7	#8	#1	#2	#3	#4	#5	#6	#7	#8
	0	120.553	127.717	141.347	152.288	147.421	110.159	137.334	109.134	146.879	102.639	112.602	101.275	118.755	134.988	145.486	121.785	79.4868	77.491	90.1594	100.679	151.478	127.493	157.493	138.838	108.057	118.656	122.105	106.292	113.166	128.08	120.373	128.01
	4	348.285	626.971	185.118	499.077	244.516	157.236	292.773	459.129	304.37	439.935	117.316	246.228	188.66	325.811	227.043	373.7	130.218	391.051	166.287	123.461	258.12	206.96	446.012	293.869	131.859	187.785	150.613	182.157	237.938	297.916	156.141	209.155
	7	400.144	927.73	157.132	745.367	333.902	361.557	323.657	522.31	430.222	476.886	128.214	373.324	256.168	416.72	315.478	412.451	173.254	465.088	235.656	159.395	421.893	304.093	550.32	359.986	118.999	277.253	172.398	278.053	275.429	487.381	136.385	387.312
	10	363.909	909.336	476.758	681.657	576.396	500.861	503.874	628.341	429.879	522.979	373.192	363.156	429.803	592.519	395.347	576.922	383.381	379.423	200.861	167.761	401.937	407.302	628.982	586.018	82.3642	181.193	166.881	362.062	146.138	651.441	103.922	451.423
	12	528.778	1095.13	815.262	903.67	645.685	767.313	867.377	702.893	576.925	766.258	486.882	587.81	466.401	770.201	481.754	702.484	214.255	441.499	274.79	492.147	694.632	597.904	719.792	792.147	79.6629	288.791	242.684	497.792	515.284	729.684	173.319	433.875
	14	608.275	1112.01	616.866	1353.52	781.405	976.648	977.514	871.683	652.414	767.246	644.332	812.333	672.953	915.158	694.433	885.07	382.005	533.015	372.481	661.105	932.207	706.486	876.56	861.105	261.358	372.894	336.519	665.752	618.443	702.311	220.261	404.322
	17	914.84	1272.57	728.968	1807.19	1134.45	1189.43	1160.81	1005.37	1089.84	866.62	786.505	1074.59	1289.25	1190.6	903.814	1217.07	705.971	723.988	623.041	820.22	1046.14	976.415	1063.15	1020.22	170.5	447.898	505.956	842.84	687.858	740.209	420.255	388.955

## Sheet: Figure 5c
Figure 5c
	Days post T cells	MigR+IgG													MigR+anti-PD-1
		#1	#2	#3	#4	#5	#6	#7	#8					Days post T cells	#1	#2	#3	#4	#5	#6	#7	#8
	0	120.553	127.717	141.347	152.288	147.421	110.159	137.334	109.134					0	146.879	102.639	112.602	101.275	118.755	134.988	145.486	121.785
	4	348.285	626.971	185.118	499.077	244.516	157.236	292.773	459.129					4	304.37	439.935	117.316	246.228	188.66	325.811	227.043	373.7
	7	400.144	927.73	157.132	745.367	333.902	361.557	323.657	522.31					7	430.222	476.886	128.214	373.324	256.168	416.72	315.478	412.451
	10	363.909	909.336	476.758	681.657	576.396	500.861	503.874	628.341					10	429.879	522.979	373.192	363.156	429.803	592.519	395.347	576.922
	12	528.778	1095.13	815.262	903.67	645.685	767.313	867.377	702.893					12	576.925	766.258	486.882	587.81	466.401	770.201	481.754	702.484
	14	608.275	1112.01	616.866	1353.52	781.405	976.648	977.514	871.683					14	652.414	767.246	644.332	812.333	672.953	915.158	694.433	885.07
	17	914.84	1272.57	728.968	1807.19	1134.45	1189.43	1160.81	1005.37					17	1089.84	866.62	786.505	1074.59	1289.25	1190.6	903.814	1217.07
		FAP-CAR+IgG													FAP-CAR+anti-PD-1
	Days post T cells	#1	#2	#3	#4	#5	#6	#7	#8					Days post T cells	#1	#2	#3	#4	#5	#6	#7	#8
	0	79.4868	77.491	90.1594	100.679	151.478	127.493	157.493	138.838					0	108.057	118.656	122.105	106.292	113.166	128.08	120.373	128.01
	4	130.218	391.051	166.287	123.461	258.12	206.96	446.012	293.869					4	131.859	187.785	150.613	182.157	237.938	297.916	156.141	209.155
	7	173.254	465.088	235.656	159.395	421.893	304.093	550.32	359.986					7	118.999	277.253	172.398	278.053	275.429	487.381	136.385	387.312
	10	383.381	379.423	200.861	167.761	401.937	407.302	628.982	586.018					10	82.3642	181.193	166.881	362.062	146.138	651.441	103.922	451.423
	12	214.255	441.499	274.79	492.147	694.632	597.904	719.792	792.147					12	79.6629	288.791	242.684	497.792	515.284	729.684	173.319	433.875
	14	382.005	533.015	372.481	661.105	932.207	706.486	876.56	861.105					14	261.358	372.894	336.519	665.752	618.443	702.311	220.261	404.322
	17	705.971	723.988	623.041	820.22	1046.14	976.415	1063.15	1020.22					17	170.5	447.898	505.956	842.84	687.858	740.209	420.255	388.955

## Sheet: Figure 5d
Figure 5d
		MigR+IgG	MigR+anti-PD-1	FAP-CAR+IgG	FAP-CAR+anti-PD-1
	#1	0.72	0.77	0.7	0.42
	#2	0.68	0.64	0.64	0.39
	#3	0.79	0.8	0.63	0.44
	#4	0.83	0.59	0.52	0.51
	#5	0.69	0.68	0.53	0.39
	#6	0.77	0.65	0.53	0.53
	#7	0.61	0.62	0.62	0.41
	#8	0.65	0.79	0.67	0.45

## Sheet: Figure 5e
Figure 5e
	Days post T cells	MigR+IgG	MigR+anti-PD-1	FAP-CAR+IgG	FAP-CAR+anti-PD-1
	28	1
	30	1
	30	1
	28	1
	30	1
	30		1
	30		1
	32		1
	30		1
	30		1
	30			1
	30			1
	30			1
	34			1
	36			1
	38				1
	40				1
	33				1
	42				1
	36				1

## Sheet: Figure 5f
Figure 5f
	CAR T cells		MigR+IgG	MigR+anti-PD-1	FAP-CAR+IgG	FAP-CAR+anti-PD-1
		#1	1.2	3.3	12.8	19.5
		#2	1.5	2.8	9.3	16.7
		#3	1.1	1.8	10.9	18.4
		#4	2.2	4.5	8.7	12.2
		#5	1.6	3.4	13.4	13.9
		#6	2	2.4	10.6	16.4
		#7	0.9	3.3	12.3	10.6
		#8	1.5	1.8	9.7	8.4
	FAP		MigR+IgG	MigR+anti-PD-1	FAP-CAR+IgG	FAP-CAR+anti-PD-1
		#1	8.3	12.5	1.3	0.22
		#2	10.2	14.3	1.3	0.18
		#3	10.3	10.1	0.6	0.44
		#4	7.6	9.5	1.2	1.3
		#5	9.8	6.4	0.5	1.24
		#6	12.5	4.8	1.1	0.38
		#7	5.9	10	0.76	1.49
		#8	4.6	7.6	0.49	0.59
	PD-1		MigR+IgG	MigR+anti-PD-1	FAP-CAR+IgG	FAP-CAR+anti-PD-1
		#1	56.2	16.8	44.6	6.4
		#2	48.9	20.3	53.8	9.8
		#3	62.6	10.8	60.4	6.1
		#4	58.7	6.4	32.9	2.4
		#5	61.9	8.5	20.6	5.8
		#6	36.4	4.6	50.4	7.6
		#7	40.3	5.2	39.9	3.4
		#8	38.5	17.9	42.1	10.8

## Sheet: Figure 5h
Figure 5h
	FAP		MigR+IgG	MigR+anti-PD-1	FAP-CAR+IgG	FAP-CAR+anti-PD-1		αSMA		MigR+IgG	MigR+anti-PD-1	FAP-CAR+IgG	FAP-CAR+anti-PD-1
		#1	28.6	26.9	2.6	1.13			#1	30.2	30.1	1.6	2.69
		#2	23.5	30.2	1.4	0.22			#2	20.6	24.8	1.4	2.22
		#3	20.9	28.6	0.23	0.68			#3	21.3	30.9	2.3	1.68
		#4	31.4	26.4	0.98	0.49			#4	32.1	36.4	3.8	0.65
		#5	18.7	15.3	3.64	1.26			#5	20.6	20.8	4.6	1.2
		#6	26.1	27.9	1.02	1.48			#6	25.6	36.4	5.4	1.9
		#7	14.8	22.1	0.45	0.24			#7	16.9	20.4	5.2	6.5
		#8	28.7	6.4	0.89	0.33			#8	23.4	26.8	3.8	2.4
	CD8		MigR+IgG	MigR+anti-PD-1	FAP-CAR+IgG	FAP-CAR+anti-PD-1		PD-1		MigR+IgG	MigR+anti-PD-1	FAP-CAR+IgG	FAP-CAR+anti-PD-1
		#1	345	202	1423	1459			#1	203	35	645	57
		#2	123	214	1421	2145			#2	205	36	245	45
		#3	311	365	874	1456			#3	122	14	226	68
		#4	229	405	655	2314			#4	155	22	138	23
		#5	241	149	784	2416			#5	265	25	254	75
		#6	102	349	863	1065			#6	142	33	324	65
		#7	163	206	906	1563			#7	133	34	508	46
		#8	147	311	1033	1742			#8	168	12.4	614	12

## Sheet: Figure 5i
Figure 5i
	Tim-3		MigR+IgG	MigR+anti-PD-1	FAP-CAR+IgG	FAP-CAR+anti-PD-1		TNF		MigR+IgG	MigR+anti-PD-1	FAP-CAR+IgG	FAP-CAR+anti-PD-1		IFN		MigR+IgG	MigR+anti-PD-1	FAP-CAR+IgG	FAP-CAR+anti-PD-1
		#1	49.9	9.09	43.4	7.81			#1	5.37	10.8	20.1	50.6			#1	10.6	15.2	23.9	33.9
		#2	34.4	10.3	40.2	5.02			#2	8.6	12.3	16.8	38.3			#2	11.3	10.8	19.6	41
		#3	39.5	14.6	47.5	3.77			#3	9.4	12.1	19.4	40.6			#3	14.8	13.2	22.8	33.3
		#4	46.3	9.43	35.4	3.6			#4	5.3	13.5	24.6	37.1			#4	6.9	13.4	29.8	36.9
		#5	48.1	3.77	16.8	14.7			#5	6.5	15.6	27.6	41.9			#5	9.4	5.9	14.5	58.6
		#6	25.3	13.2	22.5	10.2			#6	9.6	9.5	13.6	35.6			#6	13.2	6.3	19.6	25.9
		#7	33.6	10.3	30.1	20.1			#7	10.2	8.7	14.8	43.1			#7	10.8	11.8	17.3	33.4
		#8	21.9	5.6	13.6	6.9			#8	3.1	16.8	19.9	29.6			#8	6.9	12.4	19.4	27.9
	CD8 of live cells		MigR+IgG	MigR+anti-PD-1	FAP-CAR+IgG	FAP-CAR+anti-PD-1		#CD8		MigR+IgG	MigR+anti-PD-1	FAP-CAR+IgG	FAP-CAR+anti-PD-1
		#1	18.6	18.8	15.4	43.3			#1	6633	8365	8356	9478
		#2	15.5	18.1	32.3	32.6			#2	8654	4986	9120	16874
		#3	15.1	19.5	29.2	41.6			#3	2743	6523	6985	12569
		#4	11.4	15.6	16.5	36.4			#4	6523	6423	10885	13452
		#5	8.74	14.6	27	45.6			#5	3869	4206	9876	19654
		#6	10.6	15.4	20.3	20.9			#6	5128	5872	9489	15423
		#7	12.6	13.9	24.1	33.4			#7	2365	6456	13136	11456
		#8	13.8	11.6	23.4	23.1			#8	4222	7103	10387	8745
