# Supplementary material for: Desmoplastic stroma restricts T cell extravasation and mediates immune exclusion and immunosuppression in solid tumors
Source: Nat Commun. 2023 Aug 22;14:5110. doi: 10.1038/s41467-023-40850-5 (PMC10444764; doi:10.1038/s41467-023-40850-5)
Supplement: Supplementary file 15 — Source Data [file 41467_2023_40850_MOESM15_ESM.zip › ncomms-source-data figure 6.xlsx]

## Sheet: Figure 6b
Figure 6b
		Post-injection (Days)	MigR T+MigR T					Meso-CAR T+MigR T					Meso-CAR T+Meso-CAR T					FAP-CAR T+MigR T					FAP-CAR T+FAP-CAR T					FAP-CAR T+Meo-CAR T
			#1	#2	#3	#4	#5	#1	#2	#3	#4	#5	#1	#2	#3	#4	#5	#1	#2	#3	#4	#5	#1	#2	#3	#4	#5	#1	#2	#3	#4	#5
		0	138.5	122.5	166.2	154.8	164.2	155.3	157.9	149.5	154.7	154.3	154.7	153.2	150.4	159.3	165.8	156.4	149.5	155.8	152.3	144.5	161.2	152.3	167.9	152.3	163.2	153.2	147.9	150.2	147.6	145.6
		1	144.7	147.9	176.9	188.9	188.9	166.8	177.9	158.9	211.5	166.2	177.6	166.5	156.9	165.8	200.6	188.6	154.8	176.3	161.4	159.4	169.8	166.2	205.8	161.4	188.4	165	152	157	155.6	152.6
		3	181.2	199.1	211.5	200.6	221.6	200.3	193.4	173.4	265.7	187.4	193.7	200.3	187.9	188.2	254.3	199.3	168.4	188.2	172.2	155.2	181.2	175.6	255.4	172.2	203.5	176	174	179	176.4	179.8
		5	223.5	224.6	233.9	299.5	277.9	211.6	221.5	205.8	324.6	223	225.6	236.6	201.6	192.5	302.6	211.5	176.4	200.3	188.9	194.5	204.5	188.3	265.3	188.9	211.5	192	193	199.4	197	196.8
		8	260.1	288.7	365.8	322.8	322.9	244.2	277.8	234.5	345.7	265.8	321.1	300.6	285.3	213.4	388.4	240.2	184.3	223.8	214.6	255.9	237.9	203.7	276.9	214.6	236.8	222.4	231.1	229.5	225.6	231.2
		10	329.8	433.9	389.4	397.5	387.3	355.9	322.9	321.4	366.9	322.4	355.8	346.9	387.9	263.8	421.5	268.9	226.8	266.5	264.5	288.6	256.8	276.5	312.5	264.5	288.6	262.5	285	287.4	269.9	252.4
		12	412.3	463.2	475.8	466.9	441.5	423.6	399.4	366.9	401.4	365.8	392.4	413.5	443.2	322.9	477.6	294.6	266.4	303.4	276.5	321.8	299.6	333.1	334.8	326.5	432.7	287.2	301.2	305.3	299.4	293.5
		15	474.5	520.8	554.2	568.9	502.8	432.8	465.2	423.1	477.2	433.4	443.1	500.5	533.6	354.6	500.3	322.5	341.2	368.4	295.4	363.5	301.2	405.2	363.2	350.8	429.7	318.9	323.5	311.7	349.7	346.8
		17	612.3	644.7	793.6	689.4	611.5	689.4	711.8	543.2	578	621.9	477.6	544.2	563.2	364.2	551.2	364.2	412.3	422.5	355.4	477.6	456.3	489.3	480.9	378.5	477.1	346.9	377.4	379.5	378.5	377.1
		19	844.2	894.2	996.2	1022.3	788.4	833.3	1034.5	768.9	799.5	833.5	490.3	545.6	559.4	342.5	675.4	411.3	455.3	476.3	403.6	544.8	412.5	466.3	533.2	346.8	451.6	321.5	355.6	326.1	346.8	351.7
		21	911.4	1011.4	1113.5	1325.6	1344.7	1033.6	1448.5	1466.3	945.3	1233.5	522.8	577.9	754.3	643.2	843.5	467.9	500.6	512.5	465.8	653.2	405.8	453.1	553.5	342.9	414.7	306.9	402.6	314.6	315.1	314.7
		24	1235.6	1499.8	1654.3	1567.9	1895.8	1557.9	1889.2	1788.4	1466.8	1456.9	1455.7	794.9	1044.5	1022.3	1163.8	556.8	543.2	632.1	547.4	765.3	633.6	521.5	677.3	421.8	498.9	337.5	415.4	201.7	215.6	300.6
		26	1688.3	1885.2	1788	1655.4	2005.7	1895.6	2111.8	2004.4	2033.8	1647.4	1644.3	1334.8	1856.4	1348.3	1577.2	945.8	764.5	854.2	876.4	1099.4	743.5	621.5	742.6	590.1	684.5	233.1	355.8	199.4	190.1	187.5
		28	2145.8	2311.2	2255.8	2239.5	2788.5	2455.9	2633.9	2552.1	2663.9	2155.8	2011.5	1799.2	2244.3	1774.2	1934.8	1154.6	1255.8	1245.3	1237.5	1423.5	1055.3	832.5	954.7	695.8	800.6	298.6	325.6	265.2	395.8	211.2
		31	2995.6	2765.4	2884.6	3022.5	3122.3	2895.6	2977.5	3004.8	3225.1	2768.5	2533.8	2455.9	2778.3	2011.6	2233.4	1799.2	1865.4	1678.4	1567.8	1899.5	1311.6	1044.5	1155.8	993.5	987.4	304.5	200.6	278.4	403.2	366.8

## Sheet: Figure 6c
Figure 6c
			MigR T+MigR T	Meso-CAR T+MigR T	Meso-CAR T+Meso-CAR T	FAP-CAR T+MigR T	FAP-CAR T+FAP-CAR T	FAP-CAR T+Meso-CAR T
		#1	1.2	1.3	1	1.1	0.9	0.4
		#2	1	1.5	1.1	1.5	0.6	0.4
		#3	1.4	1.4	0.9	0.8	1.1	0.3
		#4	1.6	1.1	1.5	1	0.4	0.6
		#5	1.5	0.9	1.3	1.3	0.6	0.3

## Sheet: Figure 6d
Figure 6d
		Post-injection (Days)	MigR T+MigR T	Meso-CAR T+MigR T	Meso-CAR T+Meso-CAR T	FAP-CAR T+MigR T	FAP-CAR T+FAP-CAR T	FAP-CAR T+Meso-CAR T
		28	1
		30	1
		30	1
		28	1
		30	1
		30		1
		30		1
		32		1
		30		1
		34		1
		30			1
		30			1
		30			1
		34			1
		36			1
		30				1
		40				1
		33				1
		35				1
		35				1
		42					1
		47					1
		38					1
		41					1
		50					1
		60						1
		60						1
		60						1
		60						1
		60						1

## Sheet: Figure 6f
Figure 6f
			Post-injection (Days)	MigR T+Meso-CAR T					Meso-CAR T+Meso-CAR T					FAP-CAR T+FAP-CAR T					FAP-CAR T+Meso-CAR T
			0	43.37	72.37	59.55	52.69	58.32	38.4	51.1	95.23	46.93	50.25	56.98	84.45	62.53	90.16	46.59	55.47	64.72	47.54	54.32	94.23
			1	83.98	94.72	61.39	78.24	99.48	40.81	52.39	106.28	54.88	69.84	72.35	97.57	77.98	123.56	65.48	64.12	87.15	60.09	61.38	99.36
			3	90.04	93.76	183.67	105.68	122.49	58.92	55.22	115.65	106.73	98.75	79.25	104.71	73.56	132.51	76.31	67.9	88.17	59	69.54	90.15
			5	103.82	104.63	214.91	121.45	154.63	83.96	118.03	133.3	99.68	113.24	83.56	104.13	70.38	125.46	70.24	65.13	105.33	62.45	64.21	90.63
			8	110.23	152.21	307.04	168.79	189.77	91.32	125.92	172.73	124.34	108.65	94.33	135.01	72.44	120.43	77.95	60.12	89.6	60.04	60.28	94.28
			10	183.58	162.5	334.32	211.06	221.54	122.29	130.5	243.29	187.51	174.32	90.28	144.3	79.66	100.21	83.29	62.15	90	80.04	62.44	102.56
			12	207.8	233.84	362.56	256.94	244.65	139.15	171.23	238.19	200.31	236.85	100.26	149.35	83.66	116.59	90.26	57.76	81.03	90.63	65.29	112.11
			15	241.93	298.65	402.68	302.65	287.49	203.57	234.07	343.21	279.47	294.32	123.56	188.16	90.57	132.43	100.68	56.8	95.75	89.65	75.63	120.36
			17	295.72	303.65	432.65	335.68	300.68	198.65	213.38	336.59	286.54	300.26	145.32	122.76	100.63	164.96	142.56	106.87	100.94	86.88	83.21	135.64
			19	307.88	324.98	430.24	349.85	336.94	197.63	210.28	338.65	284.12	313.46	128.01	169	113.56	187.42	147.93	108.95	109.84	85.84	95.78	123.65
			21	326.32	354.67	450.26	375.98	378.62	200.56	222.82	359.64	288.95	326.58	145.26	157.74	142.33	188.65	155.67	100.23	95.1	87.37	90.26	120.46
			24	405.75	483.1	476.98	412.69	413.85	233.25	221.52	387.45	301.26	343.12	176.13	177.69	160.89	200.43	189.52	106.95	101.94	98.11	87.52	118.98
			26	611.78	558.9	503.45	452.87	459.87	563.54	225.3	401.24	326.98	364.59	215.48	166.7	200.58	234.56	200.36	112.63	106.75	115.07	83.38	119.65
			28	832.69	613.98	656.98	493.64	496.2	478.98	236.96	422.34	549.85	488.74	265.46	193.6	221.43	254.39	238.47	125.64	113.68	114.56	95.36	103.45
			30	1068.97	836.74	831.69	516.46	644.23	500.56	233.01	653.26	756.97	525.6	356.9	200.51	256.39	294.36	269.42	138.75	124.65	126.7	102.68	112.69
			32		1078.21	1025.6	856.9	786.9	625.8	345.6	875.6	905.8	602.65	515.6	225.6	447.9	389.5	356.8	148.9	135.8	155.8	114.6	120.8
			34				1026.5	989.6	738.9	446.8		1023.6	811.6	659.8	264.7	587.9	425.6	432.6	155.6	148.6	186.4	114.8	146.3
			37						878.6	523.9			1125.6	874.6	287.9	679.8	478.9	545.8	168.9	160.8	214.6	125.8	165.7
			39						1036.9	608.9				955.6	306.8	825.9	521.4	635.8	189.5	177.4	233.69	129.8	190.8
			41							724.9				1025.9	355.4	935.8	598.7	745.9	200.6	186.9	258.7	133.4	234.5
			43							814.6					378.6	1011.9	623.9	891.6	224.6	199.4	289.4	148.7	287.5
			46							956.7					423.1		677.1	1027.6	245.9	214.8	315.8	156.9	300.4
			48							1125.6					479.6		725.9		268.7	225.9	346.9	178.4	312.4
			50												524.6		777.4		290.5	248.9	388.4	185.6	365.8
			52												587.4		823.6		312.4	266.5	412.5	196.4	458.9
			54												633.8		884.6		344.8	278.9	465.8	214.6	500.8
			57												656.8		934.5		368.5	290.5	512.4	238.9	556.9
			59												712.4		1114.8		398.2	300.4	587.4	255.4	612.5
			61												756.9				421.6	322.4	623.8	286.9	678.9
			64												805.9				465.8	334.6	687.4	300.5	725.8
			66												912.5				514.8	358.7	714.9	336.9	800.5
			68												1028.9				566.4	415.6	756.9	377.8	825.6
			71																607.4	478.6	812.5	425.6	933.4
			73																658.9	524.8	935.4	489.7	1011.4
			75																711.4	614.8	1023.8	533.4
			78																812.6	763.5		589.6
			80																925.8	864.5		643.8
			82																1025.6	1124.9		798.5
			84																			804.9
			86																			1095

## Sheet: Figure 6g
Figure 6g
				Days post T cells	MigR T+Meso-CAR T	Meso-CAR T+Meso-CAR T	FAP-CAR T+FAP-CAR T	FAP-CAR T+Meso-CAR T
				35	1
				31	1
				30	1
				32	1
				35	1
				38		1
				32		1
				36		1
				34		1
				48		1
				45			1
				59			1
				40			1
				68			1
				42			1
				72				1
				75				1
				80				1
				81				1
				85				1

## Sheet: Figure 6i
Figure 6i
		Post-injection (Days)	MigR T+MigR T					Meso-CAR T+MigR T					Meso-CAR T+Meso-CAR T					FAP-CAR T+MigR T					FAP-CAR T+FAP-CAR T					FAP-CAR T+Meo-CAR T
		0	52.405	56.996	52.2651	35.6984	21.5706	47.1461	60.0319	60.1314	49.7137	73.1745	39.9562	47.9926	44.1182	58.5385	78.0019	86.0852	76.7352	61.2864	72.2074	56.3727	96.0897	43.1002	68.5036	80.4654	51.8275	62.0928	102.961	75.5571	47.1981	50.3022
		2	77.1907	136.469	82.2466	82.118	37.7339	69.0017	63.75	50.9225	54.145	82.1249	51.6629	53.8984	50.3071	62.3315	87.5889	100.94	85.9079	49.8794	69.871	54.8934	83.3766	60.516	51.0483	69.6773	64.2102	58.2095	101.812	96.6756	54.4839	59.155
		4	147.947	136.377	114.477	97.6499	93.2615	85.6313	53.1219	56.267	60.1	64.069	74.1157	83.6222	49.5825	64.2453	119.708	133.686	83.9287	70.7472	103.599	56.2467	168.763	82.8119	93.5669	158.395	106.5	117.056	149.234	117.221	149.673	78.855
		6	154.603	150.262	129.434	110.642	127.802	105.659	103.543	84.2933	85.1902	69.097	94.1892	91.3864	52.3864	79.7309	148.279	156.952	133.101	78.0038	102.699	67.3938	92.3344	61.6129	81.5737	105.963	106.175	93.2756	146.513	129.95	110.382	51.9633
		9	164.325	153.487	190.505	143.34	173.85	119.917	109.427	101.998	92.0748	122.71	102.146	140.621	73.9505	57.9997	146.907	141.813	150.806	88.8652	102.318	52.944	84.2636	54.975	49.1839	78.9044	85.9981	57.8758	114.041	68.4288	105.322	41.536
		11	205.859	191.855	193.346	152.486	212.73	96.3546	70.9676	89.8383	108.354	125.294	156.7	103.826	64.4255	64.8252	147.417	164.399	93.4092	89.4867	91.3923	68.9359	73.4447	30.9738	34.8134	59.0551	41.3252	55.3536	57.6636	56.6804	92.3221	39.9032
		13	178.308	189.398	223.925	171.858	194.963	105.593	45.2056	101.109	113.991	119.536	103.24	121.134	83.7746	51.6629	87.0499	124.354	98.6335	93.845	95.9507	47.477	58.817	48.6319	38.4468	58.2617	68.0766	58.9012	52.7854	45.5678	76.5589	34.565
		16	190.916	217.085	169.873	139.293	156.66	93.5439	59.9086	91.8848	108.717	103.026	91.0685	130.356	96.2865	51.9816	83.6215	149.41	80.1642	121.004	96.3934	56.603	62.6823	53.3555	44.0287	84.7019	65.3751	52.3451	47.2848	44.5678	55.879	40.789
		18	211.371	191.276	256.969	128.99	180.524	82.8287	75.7009	98.7334	93.7288	119.546	90.0615	133.418	72.698	59.146	80.0072	150.935	118.173	131.22	108.414	87.0052	58.752	49.3139	49.8759	103.438	80.9998	41.3604	31.7842	44.3567	47.8098	31.2345
		20	170.717	198.612	243.849	185.004	164.09	80.2134	81.3245	138.902	158.835	188.18	156.712	185.342	124.68	101.388	100.678	112.35	100.992	141.567	147.52	162.129	74.9531	55.3508	65.7485	96.1462	103.456	33.4562	26.2836	34.5789	20.5546	27.9812
		23	203.309	239.149	283.505	145.068	182.503	90.2563	92.4456	194.763	230.329	282.582	198.543	213.546	156.89	148.098	142.032	102.563	110.56	155.879	176.317	202.975	118.281	100.434	82.587	114.74	146.893	29.3951	4.2	20.8827	4	22.4857
		25	280.59	259.659	233.54	219.84	277.694	123.436	96.8761	256.798	292.399	359.08	225.673	255.893	196.89	182.345	168.904	133.89	167.855	176.102	201.495	222.601	149.816	131.107	112.398	123.69	174.981	0	0	0	0	0
		27	335.023	277.688	305.535	312.493	338.287	243.864	162.469	312.456	308.189	342.485	268.674	290.12	254.321	202.654	202.343	189.679	188.432	205.672	210.587	218.584	177.584	155.572	183.559	151.546	189.533	0	0	0	0	0
		30	426.336	335.301	317.856	411.335	452.008	300.243	223.612	467.856	364.85	398.656	291.107	312.89	289.65	300.675	266.431	256.335	200.559	233.99	207.95	196.778	243.681	267.524	261.368	255.211	249.054	0	0	0	0	0
		32	477.5	399.4	398.4	476.5	578.6	387.2	255.8	611.5	514.8	454.2	332.5	426.8	335.9	412.8	298.7	334.8	264.7	354.8	342.6	223.9	326.5	367.8	355.6	305.4	277.4	0	0	0	0	0
		34	513.6	439.5	405.6	513.9	618.5	456.8	296.4		605.8	579.8	375.4	495.6	398.7	535.9	343.5	456.9	356.4	475.6	379.8	276.4	385.8	412.6	403.5	364.8	312.5	0	0	0	0	0
		37	599.8	610.4	495.1	584.6		556.9	345.9			614.8	438.6	554.8	456.9	609.8	387.4	523.9	421.5	539.8	412.5	354.8	452.9	477.9	453.6	405.8	384.7	0	0	0	0	0
		39	641.8		539.6	633.5		604.7	394.6				479.5	622.4	543.8		425.8	608.9	498.6	619.2	495.4	415.8	528.7	532.4	508.7	462.1	433.5	0	0	0	0	0
		41			612.6				462.8				523.8		604.8		475.6		564.6		523.8	476.9	608.9	599.6	554.1	535.4	478.5	0	0	0	0	0
		43							545.6				587.4				511.4		623.5		574.9	518.9			622.5	596.4	556.8	0	0	0	0	0
		46							611.4				611.2				576.8				603.4	569.7					614.5	0	22.8	12.3	0	0
		48															615.9					605.4						35.6	45.2	35.6	0	28.6
		50																										36.4	78.9	44.8	0	30.9
		52																										43.8	91.2	44.6	0	44.8
		54																										67.9	113.6	50.8	0	50.6
		57																										98.4	147.5	60.2	0	60.8
		59																										156.8	163.2	66.3	0	69.4
		61																										195.4	195.8	77.6	0	75.9
		64																										236.4	201.4	88.5	0	94.6
		66																										278.4	239.4	96.4	22.9	113.6
		68																										305.8	267.8	106.5	55.8	144.8
		71																										361.2	295.3	112.4	60.4	166.2
		73																										409.2	314.5	134.6	80.6	194.6
		75																										467.8	366.54	176.8	125.4	223.5
		78																										512.354	405.8	225.6	136.9	276.4
		80																										574.512	463.5	312.5	199.4	365.4
		82																										608.5	514.3	403.5	256.8	403.8
		84																											594.7	545.6	318.8	465.9
		86																												608.7	446.9	508.6
		88																													588.4	555.7
		90																														602.5

## Sheet: Figure 6j
Figure 6j
			Post-injection (Days)	MigR T+MigR T	Meso-CAR T+MigR T	Meso-CAR T+Meso-CAR T	FAP-CAR T+MigR T	FAP-CAR T+FAP-CAR T	FAP-CAR T+Meso-CAR T
			34	1
			38	1
			32	1
			40	1
			42	1
			46		1
			35		1
			39		1
			32		1
			34		1
			38			1
			35			1
			48			1
			46			1
			41			1
			48				1
			46				1
			39				1
			38				1
			42				1
			40					1
			42					1
			43					1
			46					1
			44					1
			85						1
			89						1
			90						1
			86						1
			82						1

## Sheet: Figure 6k
Figure 6k
	Caspase3	MigR T+MigR T	Meso-CAR T+MigR T	Meso-CAR T+Meso-CAR T	FAP-CAR T+MigR T	FAP-CAR T+FAP-CAR T	FAP-CAR T+Meso-CAR T
		2.3	1.1	2.9	5.6	8.9	21.3
		1.8	3.5	3.4	8.7	9.4	31.2
		3.1	3.3	3.9	6.1	10.1	12.5
		0.6	2.2	5.1	5.4	5.6	18.6
		2.5	2.6	5.3	3.9	7.1	14.6
	Ki-67	MigR T+MigR T	Meso-CAR T+MigR T	Meso-CAR T+Meso-CAR T	FAP-CAR T+MigR T	FAP-CAR T+FAP-CAR T	FAP-CAR T+Meso-CAR T
		24.8	25.4	21.3	16.9	10.9	1.1
		16.8	22.6	19.5	18.6	12.3	0.9
		15.4	18.5	15.6	15.6	14.5	3.4
		16.9	19.3	17.3	17.9	11.6	2.5
		23.5	14.2	17.9	10.2	10.3	0.8
	TGF	MigR T+MigR T	Meso-CAR T+MigR T	Meso-CAR T+Meso-CAR T	FAP-CAR T+MigR T	FAP-CAR T+FAP-CAR T	FAP-CAR T+Meso-CAR T
		45.6	40.4	41.4	30.4	13.8	10.2
		31.2	31.4	45.2	36.7	11.5	14.9
		43.2	34.9	33.6	25.9	15.2	21.5
		37.2	33.6	25.9	22.9	16.7	22.3
		26.8	21.6	27.8	23.6	20.2	12.7
	CD31	MigR T+MigR T	Meso-CAR T+MigR T	Meso-CAR T+Meso-CAR T	FAP-CAR T+MigR T	FAP-CAR T+FAP-CAR T	FAP-CAR T+Meso-CAR T
		164	145	132	55	65	63
		137	133	122	84	87	58
		127	142	114	93	80	52
		132	138	108	68	84	64
		102	115	159	76	64	48
