# Supplementary material for: Desmoplastic stroma restricts T cell extravasation and mediates immune exclusion and immunosuppression in solid tumors
Source: Nat Commun. 2023 Aug 22;14:5110. doi: 10.1038/s41467-023-40850-5 (PMC10444764; doi:10.1038/s41467-023-40850-5)
Supplement: Supplementary file 15 — Source Data [file 41467_2023_40850_MOESM15_ESM.zip › ncomms-source-data figure 7.xlsx]

## Sheet: Figure 7c
Figure 7c			Day 1															Day 3															Day 7
Tdtomato+ Meso-CART Stroma-rich region			#1	#2	#3	#4	#5	#6	#7	#8	#9	#10	#11	#12	#13	#14	#15	#1	#2	#3	#4	#5	#6	#7	#8	#9	#10	#11	#12	#13	#14	#15	#1	#2	#3	#4	#5	#6	#7	#8	#9	#10	#11	#12	#13	#14	#15
		MigR-T+Meso-CAR T	4	0	2	2	2	0	1	1	1	2	3	2	1	1	0	3	2	5	3	2	1	5	7	2	2	6	1	1	1	2	3	0	0	6	2	4	0	0	0	0	1	1	1	0	8
		Meso-CAR T+Meso-CAR T	0	1	2	0	0	2	4	3	0	0	3	1	0	0	6	2	3	5	6	6	0	3	6	3	2	1	1	6	4	5	1	0	0	5	1	1	0	1	2	0	1	1	0	0	6
		FAP-CAR T+Meso-CAR T	12	10	5	6	12	14	6	14	3	2	18	14	10	2	0	23	26	12	20	23	28	24	30	15	10	11	6	9	14	10	20	21	19	14	33	16	23	10	15	18	33	24	15	13	22
			Day 1															Day 3															Day 7
Tdtomato+ Meso-CART Tumor-nest region			#1	#2	#3	#4	#5	#6	#7	#8	#9	#10	#11	#12	#13	#14	#15	#1	#2	#3	#4	#5	#6	#7	#8	#9	#10	#11	#12	#13	#14	#15	#1	#2	#3	#4	#5	#6	#7	#8	#9	#10	#11	#12	#13	#14	#15
		MigR-T+Meso-CAR T	4	0	2	2	2	0	1	1	1	2	3	2	1	1	0	3	2	5	3	5	1	5	4	2	2	6	1	1	1	2	3	0	0	5	2	4	0	0	0	0	1	1	1	0	4
		Meso-CAR T+Meso-CAR T	0	1	2	0	0	2	4	3	0	0	3	1	0	0	6	2	3	5	6	8	0	3	6	3	2	1	1	6	4	5	1	0	0	5	1	1	0	1	2	0	1	1	0	0	6
		FAP-CAR T+Meso-CAR T	6	13	12	8	5	2	6	3	3	2	4	11	6	9	8	11	12	13	10	8	16	11	10	14	12	15	13	12	10	6	12	14	16	12	3	6	18	25	20	13	34	12	16	18	5
			Day 1															Day 3															Day 7
mCerulean+ tumor cells Stroma-rich region			#1	#2	#3	#4	#5	#6	#7	#8	#9	#10	#11	#12	#13	#14	#15	#1	#2	#3	#4	#5	#6	#7	#8	#9	#10	#11	#12	#13	#14	#15	#1	#2	#3	#4	#5	#6	#7	#8	#9	#10	#11	#12	#13	#14	#15
		MigR-T+Meso-CAR T	12.6	16.8	13.5	13.6	20.1	18.7	16.9	14.3	6.9	13.5	6.9	14.8	19.8	15.5	16.3	19.5	17.2	16.3	18.4	14.9	16.5	20.2	23.3	8.6	9.7	11.1	14.2	16.7	13.58	14.6	14.6	15.8	19.5	15.3	14.6	20.2	13.8	16.5	16.4	20.3	16.9	20.3	18.7	20.3	10.3
		Meso-CAR T+Meso-CAR T	13.8	15.9	12.8	19.2	16.38	15.4	20.3	11.2	8.7	15.2	8.7	10.4	6.4	10.4	14.5	12.2	16.7	14.3	19.2	16.4	8.9	5.6	6.5	10.1	10.2	13.5	20.2	15.9	9.6	19.5	13.2	15.4	17.6	18.7	16.5	12.5	14.9	16.7	20.4	6.9	7.8	15.5	14.3	13.4	15.2
		FAP-CAR T+Meso-CAR T	10.2	6.8	11.3	9.6	12.5	10.8	9.4	10	8.2	10.3	4.4	11.5	13.5	8.7	10.2	9.5	10.2	12.5	13.1	5.6	7.1	3.5	3.5	4.2	15.2	10.3	7.2	3.1	9.5	4.6	13.5	5.6	9.8	2.3	3.4	5.5	6.8	7.2	10.3	4.5	6.9	8.4	7.5	6.9	15.6
			Day 1															Day 3															Day 7
mCerulean+ tumor cells Tumor-nest region			#1	#2	#3	#4	#5	#6	#7	#8	#9	#10	#11	#12	#13	#14	#15	#1	#2	#3	#4	#5	#6	#7	#8	#9	#10	#11	#12	#13	#14	#15	#1	#2	#3	#4	#5	#6	#7	#8	#9	#10	#11	#12	#13	#14	#15
		MigR-T+Meso-CAR T	34.5	39.5	33.6	45.6	43.2	38.7	39.5	46.8	45.9	36.4	35.6	36.9	39.4	40.2	43.6	52.3	53.6	60.1	38.7	39.5	44.3	45.5	42.3	38.7	36.8	44.6	49.8	50.2	53.5	54.8	44.6	39.6	59.6	55.9	66.3	46.9	39.5	66.2	38.7	40.3	47.5	42.1	38.9	46.5	60.5
		Meso-CAR T+Meso-CAR T	38.3	40.2	31.2	39.8	43.9	35.5	40.6	40.2	36.8	50.2	40.9	10.4	30.4	43.9	44.5	55.6	25.4	20.5	40.1	33.2	50.2	49.1	45.6	28.9	36.5	41.7	44.6	43.5	39.5	60.2	38.5	50.3	54.6	48.7	56.4	39.8	50.2	64.3	50.1		47.4	45.9	43.6	36.9	55.5
		FAP-CAR T+Meso-CAR T	20.1	23.5	16.8	15.4	14.5	20.1	10.6	21.2	15.5	13.6	13.8	11.5	14.6	19.5	18.4	10.2	13.2	18.7	10.4	16.5	10	6.8	7.9	13.2	15.5	25.6	9.8	8.9	19.6	20.1	8.6	10.2	10.6	6.9	12.4	6.7	10.1	6.5	6.4	4.9	9.8	7.2	5.6	6.9	13.8

## Sheet: Figure 7d
Figure 7d
		#Meso-CAR T	MigR T+Meso-CAR T					Meso-CAR T+Meso-CAR T					FAP-CAR T+Meso-CAR T
		Day 1	136	167	322	160	58	152	198	265	226	189	2589	2546	2314	2779	3654
		Day 4	236	255	398	425	553	125	556	368	598	665	6409	6103	5314	5556	4698
		Day 7	704	733	501	554	689	549	897	884	865	469	10978	12895	13645	16634	13658
		Meso-CAR T of live cells	MigR T+Meso-CAR T					Meso-CAR T+Meso-CAR T					FAP-CAR T+Meso-CAR T
		Day 1	0.08	0.2	0.06	0	0.04	0.03	0.06	0.1	0.14	0.08	1.06	0.96	0.87	0.76	1.12
		Day 4	0.06	0.1	0.09	0.12	0.23	0.12	0.21	0.18	0.31	0.19	2.02	2.24	2.33	1.98	1.56
		Day 7	0.25	0.24	0.36	0.58	0.64	0.68	0.43	0.25	0.54	0.22	4.86	4.63	4.52	5.11	3.66

## Sheet: Figure 7e
Figure 7e
	IFN-γ		MigR T+Meso-CAR T	Meso-CAR T+Meso-CAR T	FAP-CAR T+Meso-CAR T
		#1	1.3	1.3	66.5
		#2	2.6	5.9	68.4
		#3	3.5	6.8	56.9
		#4	0.9	7.8	66.3
		#5	2.1	10.2	45.3
	GzmB	#1	MigR T+Meso-CAR T	Meso-CAR T+Meso-CAR T	FAP-CAR T+Meso-CAR T
		#2	0.5	6.8	55.4
		#3	1.1	5.9	63.1
		#4	2.3	6.8	60.4
		#5	0.9	4.6	63.8
			0.6	6.5	33.8
	TNFα	#1	MigR T+Meso-CAR T	Meso-CAR T+Meso-CAR T	FAP-CAR T+Meso-CAR T
		#2	2.6	2.3	49.6
		#3	3.8	5.9	55.6
		#4	6.4	12.6	74.1
		#5	5.9	14.8	55.2
			4.6	12.6	46.5
