# Supplementary material for: Desmoplastic stroma restricts T cell extravasation and mediates immune exclusion and immunosuppression in solid tumors
Source: Nat Commun. 2023 Aug 22;14:5110. doi: 10.1038/s41467-023-40850-5 (PMC10444764; doi:10.1038/s41467-023-40850-5)
Supplement: Supplementary file 15 — Source Data [file 41467_2023_40850_MOESM15_ESM.zip › ncomms-source-data figure 8.xlsx]

## Sheet: Figure 8b
Figure 8b
	CD8		MigR+MigR	FAP-CAR+MigR	FAP-CAR+FAP-CAR	FAP-CAR+Meso-CAR
		#1	126	707	838	868
		#2	607	614	748	1508
		#3	427	694	667	1959
		#4	160	628	853	1315
		#5	754	622	590	1096
	CD4+FOXP3+		MigR+MigR	FAP-CAR+MigR	FAP-CAR+FAP-CAR	FAP-CAR+Meso-CAR
		#1	218	105	90	15
		#2	151	71	54	67
		#3	199	108	41	102
		#4	76	73	87	109
		#5	123	98	79	75

## Sheet: Figure 8c
Figure 8c
		Tumor		MigR+MigR	FAP-CAR+MigR	FAP-CAR+FAP-CAR	FAP-CAR+Meso-CAR
			#1	10.6	11.9	30.2	48.6
			#2	8.9	13.5	33.9	52.2
			#3	12.5	14.8	25.4	39.7
			#4	5.9	19.6	26.8	30.6
			#5	16.8	20.8	20.4	64.8
		Spleen		MigR+MigR	FAP-CAR+MigR	FAP-CAR+FAP-CAR	FAP-CAR+Meso-CAR
			#1	13.8	12.6	20.6	38.2
			#2	10.5	14.8	24.8	42.1
			#3	14.2	12.5	30.2	45.4
			#4	8.5	14.9	36.3	50.3
			#5	6.2	15.6	19.4	29.6

## Sheet: Figure 8d
Figure 8d
		Ly6clowLy6G+		MigR+MigR	FAP-CAR+MigR	FAP-CAR+FAP-CAR	FAP-CAR+Meso-CAR
			#1	7419	1469	764	867
			#2	6350	5510	1887	1683
			#3	2878	4587	2137	419
			#4	1285	2675	852	408
			#5	3863	1238	2441	954
		CD11b+F4/80+		MigR+MigR	FAP-CAR+MigR	FAP-CAR+FAP-CAR	FAP-CAR+Meso-CAR
			#1	24900	27897	36106	23838
			#2	33820	22716	18401	20711
			#3	34468	20926	32878	19325
			#4	37909	28976	33010	18713
			#5	19189	29719	24258	25671
		CD206+		MigR+MigR	FAP-CAR+MigR	FAP-CAR+FAP-CAR	FAP-CAR+Meso-CAR
			#1	9127	7686	4776	5933
			#2	10513	6129	5013	4503
			#3	8098	6107	4440	5291
			#4	6968	5976	6739	5437
			#5	7033	6194	7519	5363

## Sheet: Figure 8e
Figure 8e
		#CD103+ Cdc1		MigR+MigR	FAP-CAR+MigR	FAP-CAR+FAP-CAR	FAP-CAR+Meso-CAR
			#1	341	292	299	553
			#2	204	375	427	552
			#3	241	270	162	814
			#4	140	232	473	584
			#5	108	330	342	533
		CD103+ cDC1 of live cells		MigR+MigR	FAP-CAR+MigR	FAP-CAR+FAP-CAR	FAP-CAR+Meso-CAR
			#1	0.6	0.7	0.52	1.19
			#2	0.3	0.58	1.19	1.23
			#3	0.35	0.72	0.29	2.26
			#4	0.23	0.52	0.87	1.35
			#5	0.24	0.38	0.68	1.09

## Sheet: Figure 8f
Figure 8f
	CD8		MigR+MigR	FAP-CAR+MigR	FAP-CAR+FAP-CAR	FAP-CAR+Meso-CAR			IFN+CD8		MigR+MigR	FAP-CAR+MigR	FAP-CAR+FAP-CAR	FAP-CAR+Meso-CAR
		#1	1200	6500	8500	15900				#1	200	200	1500	3900
		#2	900	4800	6500	12800				#2	100	400	1100	2800
		#3	1500	6300	7300	16500				#3	500	300	700	1500
		#4	6200	2300	7600	11800				#4	200	200	500	1100
		#5	4200	2500	9200	13700				#5	100	200	900	1700
	CD4		MigR+MigR	FAP-CAR+MigR	FAP-CAR+FAP-CAR	FAP-CAR+Meso-CAR			FOXP3		MigR+MigR	FAP-CAR+MigR	FAP-CAR+FAP-CAR	FAP-CAR+Meso-CAR
		#1	41200	45300	55400	43600				#1	3300	2300	1400	600
		#2	23500	42300	33200	45000				#2	4200	3300	2200	800
		#3	35500	53300	46300	36500				#3	4300	2800	2500	1000
		#4	36200	29300	31600	34500				#4	5100	3200	3100	500
		#5	36200	35800	29800	57700				#5	2200	4000	2800	1300
	F4/80		MigR+MigR	FAP-CAR+MigR	FAP-CAR+FAP-CAR	FAP-CAR+Meso-CAR			CD206		MigR+MigR	FAP-CAR+MigR	FAP-CAR+FAP-CAR	FAP-CAR+Meso-CAR
		#1	6.3	5.2	6.1	2.3				#1	2.3	3.2	2.3	0.1
		#2	5.2	5.1	6.2	3.1				#2	3.6	3.1	3.1	0.5
		#3	5.7	4.2	4.2	2.8				#3	3.7	2.9	2.6	0.9
		#4	4.8	3.8	3.4	3.9				#4	3	2.5	2.5	0.8
		#5	6.1	6.5	4.6	2.6				#5	2.8	1.9	2.8	0.2
	Gr-1		MigR+MigR	FAP-CAR+MigR	FAP-CAR+FAP-CAR	FAP-CAR+Meso-CAR			CD103		MigR+MigR	FAP-CAR+MigR	FAP-CAR+FAP-CAR	FAP-CAR+Meso-CAR
		#1	63700	43200	43200	12000				#1	700	12200	12200	53100
		#2	58400	52100	23700	12500				#2	10200	20100	13500	43200
		#3	74600	38600	31200	23600				#3	12000	12600	21200	36600
		#4	52400	42300	38400	13200				#4	8200	14300	10400	42400
		#5	57100	39500	23600	22300				#5	9800	15500	22600	67700
