# Supplementary material for: Desmoplastic stroma restricts T cell extravasation and mediates immune exclusion and immunosuppression in solid tumors
Source: Nat Commun. 2023 Aug 22;14:5110. doi: 10.1038/s41467-023-40850-5 (PMC10444764; doi:10.1038/s41467-023-40850-5)
Supplement: Supplementary file 15 — Source Data [file 41467_2023_40850_MOESM15_ESM.zip › ncomms-source-data figure S1.xlsx]

## Sheet: Figure S1b
Figure S1b
			MigR T			Meso-CART			FAP-CART
	Cell number		#1	#2	#3	#1	#2	#3	#1	#2	#3
		day 0	1	1	1	1	1	1	1	1	1
		day 2	2.5	2.6	2.8	2.3	2.4	2.4	2.4	2.6	2.5
		day 4	4.8	4.8	4.2	4.3	4.2	4.2	4.5	4.4	4.3
		day 6	13.1	12.5	12	12.3	12	12.3	12.2	12.3	12.3

## Sheet: Figure S1c
Figure S1c
		Granzyme B		MigR T	Meso-CAR T	FAP-CAR T
			#1	100	100	100
			#2	100	100	100
			#3	100	100	100
		TFN-ɑ		MigR T	Meso-CAR T	FAP-CAR T
			#1	70.3	71.5	67.4
			#2	69.4	70.7	67.6
			#3	69.8	70.5	67.2
		IFN-γ		MigR T	Meso-CAR T	FAP-CAR T
			#1	43.4	34.6	30.5
			#2	43.4	34.6	29.9
			#3	43.5	33.2	29.9

## Sheet: Figure S1d
Figure S1d
		Vehicles			CXCL9
		MigR T	Meso-CAR T	FAP-CAR T	MigR T	Meso-CAR T	FAP-CAR T
	#1	7.5	5.9	8.6	60.1	55.1	56.4
	#2	6.9	9.2	6.4	48.3	58.4	58.1
	#3	10.1	3.6	4.3	52.4	42.9	49.6
