# Supplementary material for: Desmoplastic stroma restricts T cell extravasation and mediates immune exclusion and immunosuppression in solid tumors
Source: Nat Commun. 2023 Aug 22;14:5110. doi: 10.1038/s41467-023-40850-5 (PMC10444764; doi:10.1038/s41467-023-40850-5)
Supplement: Supplementary file 15 — Source Data [file 41467_2023_40850_MOESM15_ESM.zip › ncomms-source-data figure S10.xlsx]

## Sheet: Figure S10b
Figure S10b
		FAP	MigR T+MigR T	Meso-CAR T+MigR T	Meso-CAR T+Meso-CAR T	FAP-CAR T+MigR T	FAP-CAR T+FAP-CAR T	FAP-CAR T+Meso-CAR T
		#1	31.2	30.9	28.7	6.3	1.2	2.3
		#2	29.4	23.7	23.9	4.5	0.8	3.4
		#3	25.6	25.9	33.9	9.6	2.9	1.8
		#4	34.6	30.4	34.8	2.1	0.9	2.5
		#5	33.9	37.8	30.7	3.8	1.5	3
		a-SMA	MigR T+MigR T	Meso-CAR T+MigR T	Meso-CAR T+Meso-CAR T	FAP-CAR T+MigR T	FAP-CAR T+FAP-CAR T	FAP-CAR T+Meso-CAR T
		#1	36.8	36.7	33.3	6.8	2.3	3.1
		#2	31.5	33.4	22.9	10.5	4.9	6.8
		#3	34.9	34.6	26.8	7.9	6.5	10.2
		#4	33.4	28.6	31.5	6.4	2.8	8.9
		#5	25.9	37.9	35.9	9.9	3.9	7.6
		PDGFR-a	MigR T+MigR T	Meso-CAR T+MigR T	Meso-CAR T+Meso-CAR T	FAP-CAR T+MigR T	FAP-CAR T+FAP-CAR T	FAP-CAR T+Meso-CAR T
		#1	9.7	8.4	6.6	2.3	0.3	1.22
		#2	6.8	6.9	6.8	1.2	0.21	1.37
		#3	5.9	8.6	9.1	0.9	0.33	0.96
		#4	3.9	5.2	7	1.8	1.08	0.85
		#5	7.6	4.5	6.3	1.1	0.73	1.15
		PDPN	MigR T+MigR T	Meso-CAR T+MigR T	Meso-CAR T+Meso-CAR T	FAP-CAR T+MigR T	FAP-CAR T+FAP-CAR T	FAP-CAR T+Meso-CAR T
		#1	31.2	29.6	24.2	3.9	1.8	0.9
		#2	30.9	34.5	31.7	4.8	4.6	6.1
		#3	37.6	33	37.6	7.6	2.3	3.3
		#4	34.9	28.4	30.8	5.9	1.9	2.1
		#5	29.8	26.9	21.6	10.2	3.1	5.2
		CHP	MigR T+MigR T	Meso-CAR T+MigR T	Meso-CAR T+Meso-CAR T	FAP-CAR T+MigR T	FAP-CAR T+FAP-CAR T	FAP-CAR T+Meso-CAR T
		#1	61.4	66.3	62.5	9.8	6.5	12.9
		#2	45.9	49.7	57.9	11.2	4.6	6.1
		#3	55.8	64.6	54.1	13.6	5.5	3.3
		#4	57.6	58.9	51.4	12.5	7.9	3.9
		#5	35.9	63.4	47.2	13.8	6.9	5.2
		Fibronectin	MigR T+MigR T	Meso-CAR T+MigR T	Meso-CAR T+Meso-CAR T	FAP-CAR T+MigR T	FAP-CAR T+FAP-CAR T	FAP-CAR T+Meso-CAR T
		#1	16.9	18.5	18.9	7.7	5.6	5.9
		#2	15.6	22.1	20.5	5.9	3.2	6.1
		#3	20.3	16.8	19.8	9.8	6.3	8.4
		#4	16.9	16.8	14.6	8.9	2.2	3.9
		#5	15.9	13.9	12.9	6.8	1.8	2.3
		Total T cells	MigR T+MigR T	Meso-CAR T+MigR T	Meso-CAR T+Meso-CAR T	FAP-CAR T+MigR T	FAP-CAR T+FAP-CAR T	FAP-CAR T+Meso-CAR T
		#1	23	45	54	95	233	179
		#2	35	69	62	152	208	177
		#3	40	32	74	132	198	165
		#4	32	38	62	136	196	175
		#5	16	26	39	154	235	246
		Panck	MigR T+MigR T	Meso-CAR T+MigR T	Meso-CAR T+Meso-CAR T	FAP-CAR T+MigR T	FAP-CAR T+FAP-CAR T	FAP-CAR T+Meso-CAR T
		#1	57.6	51.4	51.6	25.9	21.5	18.7
		#2	55.3	47.9	43.8	26.8	25.6	11.9
		#3	42.9	43.6	49.2	32.4	18.9	14.3
		#4	43.8	50.2	42.6	38.9	21.2	14.9
		#5	40.2	39.6	40.2	32.7	24.7	11.6

## Sheet: Figure S10c
Figure S10c
		CD11b+TGF-β+cells	MigR T+MigR T	Meso-CAR T+MigR T	Meso-CAR T+Meso-CAR T	FAP-CAR T+MigR T	FAP-CAR T+FAP-CAR T	FAP-CAR T+Meso-CAR T
		#1	12.5	11.6	15.6	7.5	4.3	7.3
		#2	14.2	10.8	13.1	8.2	6.5	5.6
		#3	19.4	13.1	10.3	8.6	7.2	6.9
		#4	18.3	10.9	14.9	5.9	6.8	5.6
		#5	14.9	14.9	14.9	6.3	8.2	2.3
		FAP+a-SMA+TGF-β+cells	MigR T+MigR T	Meso-CAR T+MigR T	Meso-CAR T+Meso-CAR T	FAP-CAR T+MigR T	FAP-CAR T+FAP-CAR T	FAP-CAR T+Meso-CAR T
		#1	7.2	3.9	3.6	0.6	0.2	0.8
		#2	5.6	3.4	2.6	0.57	4.03	0.4
		#3	2.9	7.8	3.6	0.42	0.11	0.3
		#4	3.5	2.9	4.7	0.38	0.15	0.11
		#5	5.6	4.6	2.3	1.2	0.17	0.03
		FAP+a-SMA-TGF-β+cells	MigR T+MigR T	Meso-CAR T+MigR T	Meso-CAR T+Meso-CAR T	FAP-CAR T+MigR T	FAP-CAR T+FAP-CAR T	FAP-CAR T+Meso-CAR T
		#1	1.5	2.6	2.1	0.8	0.3	0.21
		#2	2.4	3.9	3.1	1.1	0.1	0.84
		#3	0.6	5.9	2.8	1.02	0.4	0.75
		#4	4.2	3.1	1.8	0.77	0.5	0.34
		#5	1.4	2.3	2	0.54	0.1	0.05
		FAP-a-SMA+TGF-β+cells	MigR T+MigR T	Meso-CAR T+MigR T	Meso-CAR T+Meso-CAR T	FAP-CAR T+MigR T	FAP-CAR T+FAP-CAR T	FAP-CAR T+Meso-CAR T
		#1	3.1	4.1	3.5	3.2	1.1	0.4
		#2	2.2	3.5	2.3	1.5	1.3	1.5
		#3	1.8	2.9	3.6	0.8	0.8	0.6
		#4	5.1	5.4	2.9	0.75	0.6	1
		#5	2.9	3.8	3.6	1.63	0.9	1.2
