# Supplementary material for: Desmoplastic stroma restricts T cell extravasation and mediates immune exclusion and immunosuppression in solid tumors
Source: Nat Commun. 2023 Aug 22;14:5110. doi: 10.1038/s41467-023-40850-5 (PMC10444764; doi:10.1038/s41467-023-40850-5)
Supplement: Supplementary file 15 — Source Data [file 41467_2023_40850_MOESM15_ESM.zip › ncomms-source-data figure S11.xlsx]

## Sheet: Figure S11a
Figure S11a
		MigR T+Meso-CAR T						Meso-CAR T+Meso-CAR T						FAP-CAR T+Meso-CAR T
		#1	#2	#3	#4	#5		#1	#2	#3	#4	#5		#1	#2	#3	#4	#5
	Day 1	12.4	13.1	10.8	9.6	14.5		10.3	11.5	12.6	10.1	9.5		6.15	7.11	5.28	5.34	4.37
	Day 4	10.3	11.5	9.8	11.9	13.2		9.82	11.6	9.9	13.6	9.7		1.87	1.77	1.33	2.24	1.09
	Day 7	10.4	12.1	9.7	10.6	14.8		9.78	9.5	8.9	11.6	12.8		1.53	1.21	1.06	0.98	1.74

## Sheet: Figure S11b
Figure S11b
			MigR T+Meso-CAR T						Meso-CAR T+Meso-CAR T						FAP-CAR T+Meso-CAR T
			#1	#2	#3	#4	#5		#1	#2	#3	#4	#5		#1	#2	#3	#4	#5
		Day 1	72.5	73.4	69.6	74.8	74.3		75.2	78.7	75.9	69.8	70.6		72.6	78.4	72.9	66.5	74.3
		Day 4	73.3	74.2	68.7	72.1	70.2		71.2	66.7	61.5	64.3	64.1		53.6	50.8	49.1	51.6	47.9
		Day 7	71.2	64.8	69.5	70.2	74.8		59.8	55.9	54.7	53.2	55.4		31.6	30.8	34.9	36.7	40.2

## Sheet: Figure S11d
Figure S11d
	CAR Tcells from first treatment
			MigR T						Meso-CAR T						FAP-CAR T
			#1	#2	#3	#4	#5		#1	#2	#3	#4	#5		#1	#2	#3	#4	#5
		Day 1	6	4	5	15	2		8	19	7	3	12		805	663	564	732	653
		Day 4	9	3	12	19	10		11	11	9	5	4		1036	1135	1432	1421	1108
		Day 7	6	4	11	5	9		8	13	6	11	15		954	655	1021	698	745
	CAR Tcells from Second Treatment
			MigR T+Meso-CAR T						Meso-CAR T+Meso-CAR T						FAP-CAR T+Meso-CAR T
			#1	#2	#3	#4	#5		#1	#2	#3	#4	#5		#1	#2	#3	#4	#5
		Day 1	1	2	0	3	0		0	2	3	3	0		6	13	9	22	38
		Day 4	4	5	3	4	10		6	0	4	8	9		659	369	197	432	225
		Day 7	16	12	12	9	8		39	16	45	30	29		1026	1374	1884	1653	1987
	Mesothelin
			MigR T						Meso-CAR T						FAP-CAR T
			#1	#2	#3	#4	#5		#1	#2	#3	#4	#5		#1	#2	#3	#4	#5
		Day 1	32.2	26.9	24.6	31.5	32.9		31.9	28.4	22.8	25.4	30.4		16.9	20.4	18.9	26.5	20.3
		Day 4	36.4	40.3	22.8	29.4	33.5		33.6	34.9	20.3	24.5	30.4		6.4	5.9	8.7	11.6	14.3
		Day 7	34.9	30.6	33.5	34.6	29.8		20.2	24.5	19.4	23.6	31.6		8.4	6.9	5.2	4.6	3.5
