# Supplementary material for: Desmoplastic stroma restricts T cell extravasation and mediates immune exclusion and immunosuppression in solid tumors
Source: Nat Commun. 2023 Aug 22;14:5110. doi: 10.1038/s41467-023-40850-5 (PMC10444764; doi:10.1038/s41467-023-40850-5)
Supplement: Supplementary file 15 — Source Data [file 41467_2023_40850_MOESM15_ESM.zip › ncomms-source-data figure S12.xlsx]

## Sheet: Figure S12a
Figure S12a	Post-injection (Days)	MigR T+MigR T						MigR T+MigR T						FAP-CAR T+MigR T						FAP-CAR T+MigR T						FAP-CAR T+FAP-CAR T						FAP-CAR T+FAP-CAR T						FAP-CAR T+Meso-CAR T						FAP-CAR T+Meo-CAR T
		#1	#2	#3	#4	#5		#1	#2	#3	#4	#5		#1	#2	#3	#4	#5		1#	2#	3#	4#	5#		#1	#2	#3	#4	#5		#1	#2	#3	#4	#5		#1	#2	#3	#4	#5		#1	#2	#3	#4	#5
	0	150.3	133.6	134.8	123.5	115.9		138.5	106.8	104.6	123.6	146.5		112.6	133.9	125.9	141.3	109.4		103.8	132.9	113.4	124.5	133.9		133.2	121.9	116.8	125.4	151.6		125.6	133.9	150.4	124.9	109.8		133	156.8	112.6	139.5	143.8		122.6	144.6	153.2	126.5	138.7
	1	188.9	168.9	184.6	165.4	165.9		144.7	123.4	174.3	165.9	177.9		142.6	159.8	140.3	166.5	134.6		137.6	155.9	142.3	150.2	163.8		150.9	145.6	205.8	161.4	188.4		150.7	169.4	193.4	167.9	153.2		153.9	174.6	144.9	163.2	177.8		165	152	157	155.6	152.6
	3	211.4	201.4	224.3	211.4	203.8		181.2	156.7	225.1	204.6	234.6		173.2	188.9	163.6	189.1	173.5		189.5	169.4	187.9	188.2	193.6		199.2	188.4	223.5	187.2	205.6		198.2	199.6	223.5	221.5	199.5		171.6	181.6	173.2	184.3	198.6		176	174	179	188.4	179.8
	5	263.5	233.7	245.6	298.7	265.9		223.5	203.4	245.9	277.4	280.5		202.3	199.6	197.4	214.5	222.4		211.3	219.8	220.6	215.8	226.9		211.5	205.6	232.5	205.6	221.3		218.4	216.9	251.4	240.3	231.5		186.5	199.4	198.4	206.5	203.4		192	193	199.4	202.6	196.8
	7	311.6	298.4	335.9	314.5	334.6		260.1	256.9	355.9	312.5	333.6		245.6	210.3	233.6	243.5	254.3		255.4	212.6	233.5	288.5	268.3		233.6	211.9	254.9	233.4	245.6		233.5	226.9	275.6	286.5	266.4		205.8	213.6	210.5	232.4	221.6		222.4	231.1	229.5	239.8	215.4
	9	387.4	451.6	390.4	399.4	367.9		329.8	350.2	406.5	389.6	397.4		267.6	231.1	276.9	287.8	279.3		276.9	266.9	273.8	321.2	290.9		263.1	287.4	305.9	263.4	280.5		263.2	254.8	299.3	300.5	284.6		233.6	267.9	298.5	296.3	235.2		262.5	285	287.4	276.5	264.5
	11	431.5	487.2	465.8	465.3	438.5		412.3	465.8	488.9	473.5	456.2		295.6	270.3	311.2	300.5	331.2		311.3	323.8	356.9	345.9	347.2		289.6	302.9	344.5	298.6	333.5		289.5	300.6	294.5	320.9	358.7		265.3	295.4	312.6	315.3	301.4		287.2	301.2	305.3	302.6	300.4
	14	508.9	531.6	533.6	578.4	511.7		474.5	562.4	563.2	541.8	533.8		322.5	341.2	368.4	295.4	363.5		353.2	380.3	393.1	374.9	370.6		333.1	396.1	374.5	362.4	418.9		352.8	348.9	363.2	378.5	411.5		312.6	332.5	321.1	365.1	345.9		318.9	421.6	405.9	366.4	358.7
	16	644.2	654.7	754.9	652.9	621.4		612.3	649.5	804.6	666.2	654.9		355.6	403.8	432.7	363.9	445.6		422.5	403.7	421.9	399.4	397.6		398.7	488.1	477.6	398.4	466.9		397.1	423.6	478.4	456.9	433.5		356.9	366.4	398.5	378.6	378.5		356.9	377.4	379.5	398.6	363.9
	19	901.5	874.3	1023.4	977.6	805.6		844.2	805.6	954.7	895.4	803.2		425.3	487.5	501.2	522.3	543.2		488.6	512.6	534.9	508.9	576.9		422.5	480.5	522.6	368.7	444.6		488.9	503.2	569.7	568.9	549.7		311.6	400.6	423.4	375.6	400.3		332.7	358.3	366.4	355.4	311.4
	21	1133.4	1231.5	1335.2	1254.6	1248.9		911.4	995.4	1125.6	1433.6	1165.9		500.6	512.4	556.9	588.4	663.2		597.3	588.9	606.9	612.4	655.8		411.6	463.2	511.6	355.9	408.7		598.6	624.8	765.5	699.8	656.1		302.5	422.5	398.7	336.2	411.6		306.9	302.5	355.6	333	323.5
	23	1478.6	1503.6	1562.3	1479.2	1675.9		1235.6	1035.6	1664.3	1647.3	1735.4		621.5	687.3	674.5	654.3	766.9		778.5	703.2	897.4	712.9	788.4		534.9	555.2	633.8	403.5	483.1		787.6	799.4	802.6	784.2	899.4		336.2	405.6	385.6	299.4	398.5		366.1	321.4	403.5	336.8	356.8
	26	1854.2	1946.2	1856.9	1798.6	2145.6		1688.3	1569.4	1805.2	1899.4	1988.5		966.5	989.1	764.3	1113.5	1023.1		1084.2	934.7	1455.3	1044	1098.4		689.7	705.9	723.5	603.8	597.2		895.4	856.4	923.4	886.4	1066.4		312.6	366.4	365.4	294.6	385.2		486.5	403.2	555.3	445.3	400.5
	28	2255.9	2256.8	2011.7	2033.4	2568.7		2145.8	2049.6	2533.6	2356.9	2314.7		1322.6	1480.6	1358.9	1444.6	1445.7		1788.6	1456.9	1883.2	1277.4	1211.6		898.5	956.2	965.4	795.6	777.4		995.4	1023.5	1029.5	979.4	1254.8		303.4	393.3	366.9	332.5	411.8		610.2	478.5	665.4	521.4	431.6
	30	2937.4	2841.3	2654.9	2745.3	2994.6		2995.6	2536.4	3056.8	2988.7	2657.4		1764.3	2032.4	1734.7	1654.3	1967.8		2120.5	1997.4	2033.5	2323.1	1788.6		1123.5	1355.4	1278.4	1056.9	1023.6		1211.6	1312.5	1233.4	1389.4	1469.5		425.6	433.5	283.2	398.7	534.2		879.5	654.3	742.3	632.5	400.6

## Sheet: Figure S12b
Figure S12b	Endogenous CD8 T cells	MIgR T+MigR T	FAP-CAR T+MIgR T	FAP-CAR T+FAP-CAR T	FAP-CAR T+Meso-CAR T
	#1	0.31	1.02	1.23	1.58
	#2	0.77	1.1	1.33	1.4
	#3	0.79	1.14	1.23	3.03
	#4	0.28	1.12	1.46	2.28
	#5	1	0.78	0.86	1.32

## Sheet: Figure S12c
Figure S12c
				CD4+FOXP3+	MIgR T+MigR T	FAP-CAR T+MIgR T	FAP-CAR T+FAP-CAR T	FAP-CAR T+Meso-CAR T
				#1	0.54	0.15	0.13	0.027
				#2	0.19	0.13	0.096	0.062
				#3	0.37	0.18	0.075	0.16
				#4	0.13	0.13	0.15	0.19
				#5	0.16	0.12	0.11	0.09

## Sheet: Figure S12d
Figure S12d
					Ly6Clow Ly6G+		MIgR T+MigR T	FAP-CAR T+MIgR T	FAP-CAR T+FAP-CAR T	FAP-CAR T+Meso-CAR T
					#1		13	2.64	1.32	1.87
					#2		9.48	2.91	5.27	3.74
					#3		4.23	10.6	3.88	1.16
					#4		2.07	8.85	1.57	0.94
					#5		8.49	4.43	4.84	1.96

## Sheet: Figure S12e
Figure S12e
				CD11b+F4/80+	MIgR T+MigR T	FAP-CAR T+MIgR T	FAP-CAR T+FAP-CAR T	FAP-CAR T+Meso-CAR T
				#1	43.8	63.4	62.6	51.5
				#2	50.5	55.3	51.4	46.1
				#3	50.7	43.8	59.7	53.6
				#4	61	40.4	61	43.2
				#5	42.2	48	48.1	52.7

## Sheet: Figure S12f
Figure S12f
					CD206+macrophages	MIgR T+MigR T	FAP-CAR T+MIgR T	FAP-CAR T+FAP-CAR T	FAP-CAR T+Meso-CAR T
					#1	16.6	13.2	8.28	12.8
					#2	15.7	15.2	14	10
					#3	11.9	11.8	8.07	14.7
					#4	11.2	11.8	12.4	12.5
					#5	15.5	9.91	14.9	11
