# Supplementary material for: Desmoplastic stroma restricts T cell extravasation and mediates immune exclusion and immunosuppression in solid tumors
Source: Nat Commun. 2023 Aug 22;14:5110. doi: 10.1038/s41467-023-40850-5 (PMC10444764; doi:10.1038/s41467-023-40850-5)
Supplement: Supplementary file 15 — Source Data [file 41467_2023_40850_MOESM15_ESM.zip › ncomms-source-data figure S2.xlsx]

## Sheet: Figure S2a 
Figure S2a
				Post-injection (Days)	PBS												Post-injection (Days)	MigR T
					#1	#2	#3	#4	#5	#6	#7	#8	#9	#10				#1	#2	#3	#4	#5	#6	#7	#8	#9	#10
				0	100	100	100	100	100	100	100	100	100	100			0	100	100	100	100	100	100	100	100	100	100
				1	106.072	126.422	122.179	117.806	104.485	106.072	134.856	121.08	128.185	114.801			1	104.148	109.766	107.717	105.216	104.548	130.456	121.406	119.351	151.689	148.505
				3	118.691	150	159.468	120.144	119.773	118.691	152.384	193.188	161.284	132.401			3	128.457	136.094	126.848	125.939	119.773	170.235	147.344	148.257	178.127	186.697
				5	157.709	184.731	187.354	148.022	134.934	157.709	223.036	237.661	179.99	151.399			5	156.841	166.719	144.034	256.259	149.526	207.735	191.094	173.498	204.268	224.888
				8	187.276	235.629	195.006	197.182	188.692	187.276	234.318	263.368	200.451	212.592			8	185.444	216.016	202.724	201.252	186.734	254.765	235	208.413	228.038	259.193
				10	211.616	325.299	245.071	233.633	220.404	211.616	268.502	308.355	218.606	268.63			10	243.45	323.359	233.268	262.1	220.404	298.826	317.734	246.575	244.576	300.822
				12	269.905	409.057	301.946	275.659	284.018	269.905	334.923	378.47	251.204	330.56			12	302.693	348.359	301.946	319.75	284.018	333.08	381.719	293.69	296.858	340.732
				15	289.335	367.964	346.822	300.719	323.057	289.335	373.338	387.853	284.303	383.358			15	347.817	384.062	346.822	364.465	302.969	393.508	425.469	313.942	322.822	390.732
			Post-injection (Days)	Meso-CAR T												Post-injection (Days)	FAP-CAR T
				#1	#2	#3	#4	#5	#6	#7	#8	#9	#10				#1	#2	#3	#4	#5	#6	#7	#8	#9	#10
			0	100	100	100	100	100	100	100	100	100	100			0	100	100	100	100	100	100	100	100	100	100
			1	106.621	112.262	107.677	144.142	119.348	122.198	130.115	112.653	107.578	130.366			1	105.335	108.982	107.591	105.975	110.311	121.557	115.262	110.491	116.617	112.901
			3	137.724	107.321	115.161	151.42	135.797	149.377	153.87	144.862	123.7	147.412			3	112.407	124.775	115.114	113.066	107.405	129.215	129.972	118.792	145.659	134.091
			5	141.034	124.881	128.194	179.941	160.797	180.879	179.77	153.911	128.9	199.103			5	126.861	124.102	130.711	124.032	134.602	143.243	147.445	132.603	165.195	163.703
			8	176.345	160.06	129.355	126.982	193.333	220.366	230.498	221.166	149.629	232.229			8	147.581	140.569	138.371	140.906	177.093	153.411	169.061	145.02	183.308	179.412
			10	261.31	208.214	192.71	203.964	224.42	268.645	265.824	258.052	190.119	275.914			10	159.305	176.497	189.441	173.67	199.723	193.308	182.873	148.473	199.401	192.981
			12	297.586	238.631	216	236.509	260.072	284.689	316.858	324.847	223.254	300.621			12	185.856	199.027	207.315	181.55	212.526	228.958	206.837	169.854	216.243	206.484
			15	314.483	271.19	226.194	277.988	283.116	321.538	383.525	392.178	265.156	337.267			15	186.849	224.251	228.778	190.939	228.166	257.272	237.983	236.255	248.204	221.524

## Sheet: Figure S2b
Figure S2b
		PBS			MigR T			Meso-CAR T			FAP-CAR T
		Post 1 week	Post 2 weeks		Post 1 week	Post 2 weeks		Post 1 week	Post 2 weeks		Post 1 week	Post 2 weeks
	#1	187.276	289.335		185.444	347.817		176.345	314.483		147.581	186.849
	#2	235.629	367.964		216.016	384.062		160.06	271.19		140.569	224.251
	#3	195.006	346.822		202.724	346.822		129.355	226.194		138.371	228.778
	#4	197.182	300.719		201.252	364.465		126.982	277.988		140.906	190.939
	#5	188.692	323.057		186.734	302.969		193.333	283.116		177.093	228.166
	#6	187.276	289.335		254.765	393.508		220.366	321.538		153.411	257.272
	#7	234.318	373.338		235	425.469		230.498	383.525		169.061	237.983
	#8	263.368	387.853		208.413	313.942		221.166	392.178		145.02	236.255
	#9	200.451	284.303		228.038	322.822		149.629	265.156		183.308	248.204
	#10	212.592	383.358		259.193	390.732		232.229	337.267		179.412	221.524

## Sheet: Figure S2c
Figure S2c
			PBS					MigR T					Meso-CAR T					FAP-CART
		Post T cells injection (Days)	#1	#2	#3	#4	#5	#1	#2	#3	#4	#5	#1	#2	#3	#4	#5	#1	#2	#3	#4	#5
		0	18.8	18.3	17.9	17.2	16.6	18.9	19.3	16.9	17.2	16.6	17.5	15.8	18.7	19.8	18.6	17.8	17.5	18.5	18.5	17.7
		7	19.5	19.8	19.5	18.2	17.8	19.5	19.8	17.5	18.2	17.8	18	16.9	19	20.7	19.5	18.2	18.1	19	19	18.5
		14	19.4	19.8	18	18.1	17.7	19.4	19.8	18	18.1	17.7	18.7	16.9	19.6	21.1	20.1	18.4	18.4	19.6	19.3	18.5
		21	20.1	25.3	19.1	19	18	20.1	20.3	19.1	19	18	19.4	17	20.1	21.6	20.7	18.9	19	20.2	19.7	19.5
		28	20.9	20	20.2	21.9	19.1	23.9	21	20.2	19.9	19.1	20.4	18.1	21.6	22.9	21.5	19.1	19.4	21	20.4	20.2

## Sheet: Figure S2e
Figure S2e
				Post-injection (Days)	MigR T						Meso-CAR T						FAP-CAR T
					#1	#2	#3	#4	#5		#1	#2	#3	#4	#5		#1	#2	#3	#4	#5
				0	100	100	100	100	100		100	100	100	100	100		100	100	100	100	100
				1	193.636	130.883	103.09	148.491	170.576		106.276	102.524	111.603	116.94	138.985		115.594	134.657	126.399	112.997	105.444
				3	207.609	129.556	308.43	200.569	210.031		153.438	108.063	121.443	227.424	196.517		122.409	136.233	124.106	128.019	95.6702
				5	239.382	144.576	360.89	230.499	265.141		218.646	230.978	139.977	212.401	225.353		117.415	162.747	131.363	118.207	96.1796
				8	312.705	210.322	515.6	320.345	325.394		237.812	246.419	181.382	264.948	216.219		108.383	138.443	126.294	110.972	100.053
				10	455.707	224.541	628.581	400.569	379.87		318.464	255.382	255.476	399.553	346.905		112.043	139.061	168.363	114.948	108.84
				12	487.78	323.117	726.381	487.645	419.496		362.37	335.088	250.121	426.827	471.343		104.128	125.201	190.639	120.195	118.975
				15	698.34	412.671	860.924	574.397	492.953		530.13	458.063	360.401	595.504	585.711		102.398	147.945	188.578	139.23	127.73

## Sheet: Figure S2f
Figure S2f
					MigR T								Meso-CAR T								FAP-CAR T
		Post T cells injection (Days)	#1	#2	#3	#4	#5			Post T cells injection (Days)	#1	#2	#3	#4	#5			Post T cells injection (Days)	#1	#2	#3	#4	#5
		0	43.37	72.37	59.55	52.69	58.32			0	38.4	51.1	95.23	46.93	50.25			0	55.47	64.72	47.54	54.32	94.23
		1	83.98	94.72	61.39	78.24	99.48			1	40.81	52.39	106.28	54.88	69.84			1	64.12	87.15	60.09	61.38	99.36
		3	90.04	93.76	183.67	105.68	122.49			3	58.92	55.22	115.65	106.73	98.75			3	67.9	88.17	59	69.54	90.15
		5	103.82	104.63	214.91	121.45	154.63			5	83.96	118.03	133.3	99.68	113.24			5	65.13	105.33	62.45	64.21	90.63
		8	135.62	152.21	307.04	168.79	189.77			8	91.32	125.92	172.73	124.34	108.65			8	60.12	89.6	60.04	60.28	94.28
		10	197.64	162.5	374.32	211.06	221.54			10	122.29	130.5	243.29	187.51	174.32			10	62.15	90	80.04	62.44	102.56
		12	211.55	233.84	432.56	256.94	244.65			12	139.15	171.23	238.19	200.31	236.85			12	57.76	81.03	90.63	65.29	112.11
		15	302.87	298.65	512.68	302.65	287.49			15	203.57	234.07	343.21	279.47	294.32			15	56.8	95.75	89.65	75.63	120.36

## Sheet: Figure S2g
Figure S2g
			MigR T			Meso-CAR T			FAP-CAR T
			Post 1 week	Post 2 weeks		Post 1 week	Post 2 weeks		Post 1 week	Post 2 weeks
		#1	312.705	698.34		246.419	458.063		108.383	102.398
		#2	210.322	412.671		181.382	360.401		138.442	147.945
		#3	515.6	860.924		264.948	595.504		126.294	188.578
		#4	320.345	574.397		216.219	585.711		110.972	139.23
		#5	325.394	492.953		108.383	102.398		100.053	127.73
