# Supplementary material for: Desmoplastic stroma restricts T cell extravasation and mediates immune exclusion and immunosuppression in solid tumors
Source: Nat Commun. 2023 Aug 22;14:5110. doi: 10.1038/s41467-023-40850-5 (PMC10444764; doi:10.1038/s41467-023-40850-5)
Supplement: Supplementary file 15 — Source Data [file 41467_2023_40850_MOESM15_ESM.zip › ncomms-source-data figure S3.xlsx]

## Sheet: Figure S3c
Supplementary Figure 3c
	WBC count	FAP-CAR T	MigR T	Naïve		Basofil %	FAP-CAR T	MigR T	Naïve		Monocyte %	FAP-CAR T	MigR T	Naïve		Total Bilirubin	FAP-CAR T	MigR T	Naïve		RBC	FAP-CAR T	MigR T	Naïve
		11.5	7.4	2.3			0	0	0			14	6	2			0.2	0.2	0.2			8.84	9.46	10.72
		9.2	11.6	2.5			0	0	0			8	12	2			0.2	0.2	0.2			9.61	9.31	11.09
		12.7	7.6	2.6			0	0	0			8	7	3.4			0.2	0.2	0.2			9.45	10.07	11.05
		8.2	6.6				0.6	0				7.9	6				0.2	0.1				9.86	9.83
		8.6					0					11					0.1					9.1
	ALP	FAP-CAR T	MigR T	Naïve		Eosinofil%	FAP-CAR T	MigR T	Naïve		Neutrophil %	FAP-CAR T	MigR T	Naïve		HGB	FAP-CAR T	MigR T	Naïve		Reticulocyte	FAP-CAR T	MigR T	Naïve
		41	31	122			2	0	4			45	62	24			12.4	13.1	15.4			6.4	6.9	3.7
		50	37	109			2	0	2			52	57	18			13.7	13.2	15.8			4.4	4.8	3.4
		40	58	128			0	0	0.8			51	59	23.1			13.3	14.1	15.9			3.7	4.4	4.5
		76	50				3.6	1				30.6	61				14	13.5				4.9	8.4
		29					0					54					12.5					3.9
	ALT	FAP-CAR T	MigR T	Naïve		Lymphocyte %	FAP-CAR T	MigR T	Naïve							HTC %	FAP-CAR T	MigR T	Naïve
		46	39	46			39	32	70								45	44.9	56.5
		37	37	42			38	31	78								49.7	48.4	57.2
		27	24	35			41	34	72.7								48.4	52.4	57.4
		26	27				57.3	32									51	50.4
		28					35										47.7
