# Supplementary material for: Desmoplastic stroma restricts T cell extravasation and mediates immune exclusion and immunosuppression in solid tumors
Source: Nat Commun. 2023 Aug 22;14:5110. doi: 10.1038/s41467-023-40850-5 (PMC10444764; doi:10.1038/s41467-023-40850-5)
Supplement: Supplementary file 15 — Source Data [file 41467_2023_40850_MOESM15_ESM.zip › ncomms-source-data figure S4.xlsx]

## Sheet: Figure S4a
Figure S4a
	CAR T in blood
			MigR T					Meso-CAR T					FAP-CAR T
			#1	#2	#3	#4	#5	#1	#2	#3	#4	#5	#1	#2	#3	#4	#5
		Day 1	1.26	1.31	1.28	1.32	4.36	0.8	0.81	0.86	0.93	1.74	1.6	1.52	2.89	1.5	4.62
		Day 4	2.18	1.65	1.16	1.79	2.72	3.08	4.6	2.23	1.45	1.71	3.13	1.02	2.71	2.37	3.31
		Day 7	3.42	2.62	0.8	0.92	2.2	1.4	1.07	1.15	1.48	1.51	2.63	2.06	0.95	1.95	2.23
	CD69 CAR T in blood
			MigR T					Meso-CAR T					FAP-CAR T
			#1	#2	#3	#4	#5	#1	#2	#3	#4	#5	#1	#2	#3	#4	#5
		Day 1	74.5	68.4	78.3	67.4	86.5	72.9	71	76.1	77.6	72.4	69.7	73.9	74.7	83.1	94.2
		Day 4	85.1	84.6	75.3	92.1	78.4	69.7	77.6	81.6	86.6	83.1	86	82.8	80.9	86.8	91
		Day 7	95.1	89.4	87.1	83.6	84.5	80.7	86	78.2	82.3	81.4	88	87.2	76.4	73.5	78.6
	Ki-67 CAR T in blood
			MigR T					Meso-CAR T					FAP-CAR T
			#1	#2	#3	#4	#5	#1	#2	#3	#4	#5	#1	#2	#3	#4	#5
		Day 1	63.4	59.4	62.4	62.5	49.6	66.4	58.9	63.7	65.5	54.4	53.8	52.3	68.5	71.2	47.2
		Day 4	75.7	65.3	57.2	62.6	65.8	56.2	67.1	64.8	73.5	72.6	72.1	60.5	55.2	55.2	60.3
		Day 7	58.5	64.5	76.3	64	70	52.7	61.6	61.8	71.4	73.8	54.5	62	65.7	65	69
	PD-1 CAR T in blood
			MigR T					Meso-CAR T					FAP-CAR T
			#1	#2	#3	#4	#5	#1	#2	#3	#4	#5	#1	#2	#3	#4	#5
		Day 1	0	0	1.06	0.6	0.18	0	0	0	0	0.64	0	0.45	4.15	0.088	0.27
		Day 4	2.26	0.85	1.92	2.048	0	4.49	2.92	4.41	0.15	0.13	3.97	4.76	4.89	3.62	2.64
		Day 7	0.25	3	4.31	3.89	5.07	0.12	0.39	4.29	4.11	5.9	0.2	7.79	7.25	7.94	4.95

## Sheet: Figure S4b
Figure S4b
	CAR T in spleen
			MigR T					Meso-CAR T					FAP-CAR T
			#1	#2	#3	#4	#5	#1	#2	#3	#4	#5	#1	#2	#3	#4	#5
		Day 1	0.57	0.73	0.96	1.26	1.34	0.46	0.35	0.26	2.37	1.6	0.99	1.09	1.47	1.23	0.49
		Day 4	1.43	1.45	0.85	1.13	1.44	0.29	1.54	0.3	0.17	0.61	0.29	1.06	0.95	0.79	0.85
		Day 7	0.57	0.64	1.23	0.86	0.62	0.16	0.17	0.59	0.37	2.06	0.73	0.73	0.67	0.73	1.1
	CD69 CAR T in spleen
			MigR T					Meso-CAR T					FAP-CAR T
			#1	#2	#3	#4	#5	#1	#2	#3	#4	#5	#1	#2	#3	#4	#5
		Day 1	34.6	71	55.7	36.2	37.8	53.2	50.4	48.2	35.7	43	60.1	71.2	71.5	37	45.7
		Day 4	74.7	72.8	63.2	44.6	42.7	52	73.5	40.4	41.7	57.6	53.6	75.5	68.9	58.2	49.1
		Day 7	51.8	58.5	61.7	65.1	62	48	54.8	38.2	50	53.9	56.8	43	66.5	40.8	65.5
	Ki-67 CAR T in spleen
			MigR T					Meso-CAR T					FAP-CAR T
			#1	#2	#3	#4	#5	#1	#2	#3	#4	#5	#1	#2	#3	#4	#5
		Day 1	44.2	66.2	42	38.3	45.1	48.6	38.7	35.7	37.8	48.6	33.45	51	65.1	44.1	42.6
		Day 4	30.7	43.7	40.9	37.9	34.7	31.3	41.7	32.9	35.9	27.1	32.9	65	48.3	29.6	42.9
		Day 7	28.4	24.4	22.9	27.9	43.2	23.5	26	39	34.4	31.9	33.8	47	33.8	38.24	46.2
	PD-1 CAR T in spleen
			MigR T					Meso-CAR T					FAP-CAR T
			#1	#2	#3	#4	#5	#1	#2	#3	#4	#5	#1	#2	#3	#4	#5
		Day 1	0.7	1.48	1.05	0.78	1.52	1.93	1.93	1.67	0.89	1.04	3.57	0.67	0.57	2.26	0.35
		Day 4	0.35	0.11	0.7	0.45	0.76	1.15	0.36	0.7	0.6	1.2	1.14	2.07	2.12	1.29	0.65
		Day 7	1.5	1.65	0.34	0.45	1.04	1.2	3.96	2.18	1.23	1.36	1.3	2.4	1.37	1.86	2.99
