# Supplementary material for: Desmoplastic stroma restricts T cell extravasation and mediates immune exclusion and immunosuppression in solid tumors
Source: Nat Commun. 2023 Aug 22;14:5110. doi: 10.1038/s41467-023-40850-5 (PMC10444764; doi:10.1038/s41467-023-40850-5)
Supplement: Supplementary file 15 — Source Data [file 41467_2023_40850_MOESM15_ESM.zip › ncomms-source-data figure S5.xlsx]

## Sheet: Figure S5c
Figure S5c			MigR T						Meso-CAR T						FAP-CAR T
	CD4+CAR T cells in tumor		#1	#2	#3	#4	#5		#1	#2	#3	#4	#5		#1	#2	#3	#4	#5
		Day 1	0.036	0.009	0.02	0.015	0.018		0.025	0.05	0.019	0.002	0.006		0.25	0.22	0.22	0.3	0.6
		Day 4	0.16	0.05	0.07	0.05	0.1		0.07	0.05	0.06	0.16	0.11		0.68	0.68	0.9	0.93	0.86
		Day 7	0.32	0.4	0.23	0.29	0.84		0.26	0.5	0.5	0.39	0.65		1.73	1.6	1.93	1.3	1.21
	CD8+CAR T cells in tumor		MigR T						Meso-CAR T						FAP-CAR T
			#1	#2	#3	#4	#5		#1	#2	#3	#4	#5		#1	#2	#3	#4	#5
		Day 1	0.041	0.011	0.018	0.014	0.011		0.022	0.04	0.015	0.005	0.006		0.25	0.22	0.22	0.3	0.56
		Day 4	0.13	0.04	0.09	0.02	0.09		0.06	0.06	0.07	0.19	0.11		0.68	0.72	0.84	1	0.87
		Day 7	0.41	0.45	0.21	0.28	0.84		0.25	0.42	0.43	0.33	0.65		1.65	1.64	1.95	1.33	1.16
