# Supplementary material for: Desmoplastic stroma restricts T cell extravasation and mediates immune exclusion and immunosuppression in solid tumors
Source: Nat Commun. 2023 Aug 22;14:5110. doi: 10.1038/s41467-023-40850-5 (PMC10444764; doi:10.1038/s41467-023-40850-5)
Supplement: Supplementary file 15 — Source Data [file 41467_2023_40850_MOESM15_ESM.zip › ncomms-source-data figure S6.xlsx]

## Sheet: Figure S6b
Figure S6b
		MigR T						Meso-CAR						FAP-CAR
	Days Post T cells	#1	#2	#3	#4	#5		#1	#2	#3	#4	#5		#1	#2	#3	#4	#5
	1	0.17	0.19	0.16	0.27	0.12		0.13	0.15	0.24	0.17	0.02		0.72	0.45	0.83	0.52	0.69
	4	0.14	0.25	0.33	0.18	0.14		0.2	0.27	0.43	0.58	0.24		0.85	0.76	0.92	0.87	1.02
	7	1.62	1.34	1.95	1.23	1.67		2.3	2.4	2	1.7	1.3		3.4	3.9	2.5	2.8	3.6
	11	1.2	1.6	0.9	1	0.8		1.1	1.7	1.1	1	1.2		2.6	3.8	4.1	2.6	3.9
	14	0.4	0.3	0.5	0.4	0.6		0.5	0.3	0.6	0.4	0.6		2.1	2.9	2.2	1.8	1.5
