# Supplementary material for: Desmoplastic stroma restricts T cell extravasation and mediates immune exclusion and immunosuppression in solid tumors
Source: Nat Commun. 2023 Aug 22;14:5110. doi: 10.1038/s41467-023-40850-5 (PMC10444764; doi:10.1038/s41467-023-40850-5)
Supplement: Supplementary file 15 — Source Data [file 41467_2023_40850_MOESM15_ESM.zip › ncomms-source-data figure S7.xlsx]

## Sheet: Figure S7e
Figure S7e
	Tumor-nest regions	MigR T						Meso-CAR T						FAP-CAR T
		#1	#2	#3	#4	#5		#1	#2	#3	#4	#5		1#	2#	3#	4#	5#
	Day 1	1	1	0	2	2		2	1	1	1	0		8	10	12	9	8
	Day 4	2	9	7	4	5		9	8	6	7	10		42	20	41	48	23
	Day 7	7	3	12	5	13		2	3	3	6	8		742	467	453	321	564
	Stroma-rich regions	MigR T						Meso-CAR T						FAP-CAR T
		#1	#2	#3	#4	#5		#1	#2	#3	#4	#5		#1	#2	#3	#4	#5
	Day 1	2	5	6	3	5		6	7	7	3	4		16	14	27	33	16
	Day 4	10	6	8	10	6		11	17	15	12	12		145	154	163	56	82
	Day 7	22	7	13	14	18		16	21	34	11	20		225	342	234	187	299
	CAR T cells in the tumor nest vs tumor stroma	MigR T						Meso-CAR T						FAP-CAR T
		#1	#2	#3	#4	#5		#1	#2	#3	#4	#5		#1	#2	#3	#4	#5
	Day 1	0.5	0.2	0	0.666667	0.4		0.333333	0.142857	0.142857	0.333333	0		0.5	0.714286	0.444444	0.272727	0.5
	Day 4	0.2	1.5	0.875	0.4	0.833333		0.818182	0.470588	0.4	0.583333	0.833333		0.289655	0.12987	0.251534	0.857143	0.280488
	Day 7	0.318182	0.428571	0.923077	0.357143	0.722222		0.125	0.142857	0.088235	0.545455	0.4		3.29778	1.3655	1.9359	1.71658	1.88629

## Sheet: Figure S7g
Figure S7g
					0-10 μm						10-25 μm
					#1	#2	#3	#4	#5		#1	#2	#3	#4	#5
				Post 6 hrs	6	8	4	6	9		0	1	0	0	2
				Post 12 hrs	7	10	6	8	5		2	2	3	1	0
				Post 18 hrs	8	8	9	11	12		5	2	9	4	3
