# Supplementary material for: Desmoplastic stroma restricts T cell extravasation and mediates immune exclusion and immunosuppression in solid tumors
Source: Nat Commun. 2023 Aug 22;14:5110. doi: 10.1038/s41467-023-40850-5 (PMC10444764; doi:10.1038/s41467-023-40850-5)
Supplement: Supplementary file 15 — Source Data [file 41467_2023_40850_MOESM15_ESM.zip › ncomms-source-data figure S9.xlsx]

## Sheet: Figure S9a
Figure S9a
	MigR T+ MigR T								Meso-CAR T+ MigR T
	Post-injection (Days)	#1	#2	#3	#4	#5			Post-injection (Days)	#1	#2	#3	#4	#5
	0	100	100	100	100	100			0	100	100	100	100	100
	1	104.477	120.735	106.438	122.028	115.043			1	107.405	112.666	106.288	136.716	107.712
	3	130.83	162.531	127.256	129.587	134.957			3	128.976	122.483	115.987	171.752	121.452
	5	161.372	183.347	140.734	193.476	169.245			5	136.252	140.279	137.659	209.826	144.524
	8	187.798	235.673	220.096	208.527	196.65			8	157.244	175.934	156.856	223.465	172.262
	10	238.123	354.204	234.296	256.783	235.871			10	229.169	204.496	214.983	237.169	208.944
	12	297.69	378.122	286.282	301.615	268.879			12	272.762	252.945	245.418	259.47	237.071
	15	342.599	425.143	333.454	367.507	306.212			15	278.686	294.617	283.01	308.468	280.881
	17	442.094	526.286	477.497	445.349	372.412			17	443.915	450.792	363.344	373.626	403.046
	19	609.531	729.959	599.398	660.4	480.146			19	536.574	655.162	514.314	516.807	540.182
	21	658.051	825.633	669.976	856.331	818.94			21	665.551	917.353	980.803	611.054	799.417
	24	892.13	1224.33	995.367	1012.86	1154.57			24	1003.15	1196.45	1196.25	948.158	944.2
	26	1218.99	1538.94	1075.81	1069.38	1221.5			26	1220.61	1337.43	1340.74	1314.67	1067.66
	28	1549.31	1886.69	1357.28	1446.7	1698.23			28	1581.39	1668.08	1707.09	1721.98	1397.15
	31	2162.89	2257.47	1735.62	1952.52	1901.52			31	1864.52	1885.69	2009.9	2084.74	1794.23
	Meso-CAR T+Meso-CART								FAP-CAR T+MigR T
	Post-injection (Days)	#1	#2	#3	#4	#5			Post-injection (Days)	#1	#2	#3	#4	#5
	0	100	100	100	100	100			0	100	100	100	100	100
	1	114.803	108.681	104.322	104.08	120.989			1	120.588	103.545	113.158	105.975	110.311
	3	125.21	130.744	124.933	118.142	153.378			3	127.43	112.642	120.796	113.066	107.405
	5	145.831	154.439	134.043	120.841	182.509			5	135.23	117.993	128.562	124.031	134.602
	8	207.563	196.214	189.694	133.961	234.258			8	153.581	123.278	143.646	140.906	177.093
	10	229.994	226.436	257.912	165.6	254.222			10	171.931	151.706	171.053	173.67	199.723
	12	253.652	269.909	294.681	202.699	288.058			12	188.363	178.194	194.737	181.55	222.699
	15	286.425	326.697	354.787	222.599	301.749			15	206.202	228.227	236.457	193.959	251.557
	17	308.727	355.222	374.468	228.625	332.449			17	232.864	275.786	271.181	233.355	330.519
	19	316.936	356.136	371.942	215.003	407.358			19	262.979	304.548	305.712	265.003	377.024
	21	337.944	377.219	501.529	403.767	508.745			21	299.169	334.849	328.947	305.844	452.041
	24	940.982	518.864	694.481	641.745	701.93			24	356.01	363.344	405.712	359.422	529.619
	26	1062.9	871.279	1234.31	846.39	951.267			26	604.731	511.371	548.267	575.443	760.83
	28	1300.26	1174.41	1492.22	1113.75	1166.95			28	738.235	840	799.294	812.541	985.121
	31	1637.88	1603.07	1847.27	1262.78	1347.05			31	1150.38	1247.76	1077.28	1029.42	1314.53
									FAP-CAR T+Meso-CAR T
	Post-injection (Days)	#1	#2	#3	#4	#5			Post-injection (Days)	#1	#2	#3	#4	#5
	0	100	100	100	100	100			0	100	100	100	100	100
	1	105.335	109.127	122.573	105.975	115.441			1	107.702	102.772	104.527	105.42	104.808
	3	112.407	115.299	152.114	113.066	124.694			3	114.882	117.647	119.174	119.512	123.489
	5	126.861	123.638	158.011	124.031	129.596			5	125.326	130.494	132.756	133.469	135.165
	8	147.581	133.749	164.92	140.906	145.098			8	145.17	156.254	152.796	152.845	158.791
	10	159.305	181.55	186.123	173.67	176.838			10	171.345	192.698	191.345	182.859	173.352
	12	185.856	218.713	199.404	214.38	265.135			12	187.467	203.651	203.262	202.845	201.58
	15	186.849	266.054	216.319	230.335	263.297			15	208.159	218.729	207.523	236.924	238.187
	17	283.065	321.274	286.421	248.523	292.341			17	226.436	255.172	252.663	256.436	258.997
	19	255.893	306.172	317.57	227.708	276.716			19	209.856	240.433	217.111	234.959	241.552
	21	251.737	297.505	329.661	225.148	254.105			21	200.326	272.211	209.454	213.482	216.14
	24	393.052	342.416	403.395	276.953	305.699			24	220.3	280.865	134.288	146.071	206.456
	26	461.228	408.076	442.287	387.459	419.424			26	152.154	240.568	132.756	128.794	128.778
	28	654.653	546.619	568.612	456.861	490.564			28	194.909	220.149	176.565	268.157	145.055
	31	813.648	685.817	688.386	652.331	605.024			31	198.76	135.632	185.353	273.171	251.923

## Sheet: Figure S9b
Figure S9b				MigR T+MigR T						Meso-CAR T+MigR T						Meso-CAR T+Meso-CAR T						FAP-CAR T+MigR T						FAP-CAR T+FAP-CAR T						FAP-CAR T+Meo-CAR T
			Post-injection (Days)	#1	#2	#3	#4	#5		#1	#2	#3	#4	#5		#1	#2	#3	#4	#5		#1	#2	#3	#4	#5		#1	#2	#3	#4	#5		#1	#2	#3	#4	#5
			0	100	100	100	100	100		100	100	100	100	100		100	100	100	100	100		100	100	100	100	100		100	100	100	100	100		100	100	100	100	100
			1	104.477	120.735	106.438	122.028	115.043		107.405	112.666	106.288	136.716	107.712		114.803	108.681	104.322	104.08	120.989		120.588	103.545	113.158	105.975	110.311		105.335	109.127	122.573	105.975	115.441		107.702	102.772	104.527	105.42	104.808
			3	130.83	162.531	127.256	129.587	134.957		128.976	122.483	115.987	171.752	121.452		125.21	130.744	124.933	118.142	153.378		127.43	112.642	120.796	113.066	107.405		112.407	115.299	152.114	113.066	124.694		114.882	117.647	119.174	119.512	123.489
			5	161.372	183.347	140.734	193.476	169.245		136.252	140.279	137.659	209.826	144.524		145.831	154.439	134.043	120.841	182.509		135.23	117.993	128.562	124.031	134.602		126.861	123.638	158.011	124.031	129.596		125.326	130.494	132.756	133.469	135.165
			8	187.798	235.673	220.096	208.527	196.65		157.244	175.934	156.856	223.465	172.262		207.563	196.214	189.694	133.961	234.258		153.581	123.278	143.646	140.906	177.093		147.581	133.749	164.92	140.906	145.098		145.17	156.254	152.796	152.845	158.791
			10	238.123	354.204	234.296	256.783	235.871		229.169	204.496	214.983	237.169	208.944		229.994	226.436	257.912	165.6	254.222		171.931	151.706	171.053	173.67	199.723		159.305	181.55	186.123	173.67	176.838		171.345	192.698	191.345	182.859	173.352
			12	297.69	378.122	286.282	301.615	268.879		272.762	252.945	245.418	259.47	237.071		253.652	269.909	294.681	202.699	288.058		188.363	178.194	194.737	181.55	222.699		185.856	218.713	199.404	214.38	265.135		187.467	203.651	203.262	202.845	201.58
			15	342.599	425.143	333.454	367.507	306.212		278.686	294.617	283.01	308.468	280.881		286.425	326.697	354.787	222.599	301.749		206.202	228.227	236.457	193.959	251.557		186.849	266.054	216.319	230.335	263.297		208.159	218.729	207.523	236.924	238.187
			17	442.094	526.286	477.497	445.349	372.412		443.915	450.792	363.344	373.626	403.046		308.727	355.222	374.468	228.625	332.449		232.864	275.786	271.181	233.355	330.519		283.065	321.274	286.421	248.523	292.341		226.436	255.172	252.663	256.436	258.997
			19	609.531	729.959	599.398	660.4	480.146		536.574	655.162	514.314	516.807	540.182		316.936	356.136	371.942	215.003	407.358		262.979	304.548	305.712	265.003	377.024		255.893	306.172	317.57	227.708	276.716		209.856	240.433	217.111	234.959	241.552
			21	658.051	825.633	669.976	856.331	818.94		665.551	917.353	980.803	611.054	799.417		337.944	377.219	501.529	403.767	508.745		299.169	334.849	328.947	305.844	452.041		251.737	297.505	329.661	225.148	254.105		200.326	272.211	209.454	213.482	216.14
			24	892.13	1224.33	995.367	1012.86	1154.57		1003.15	1196.45	1196.25	948.158	944.2		940.982	518.864	694.481	641.745	701.93		356.01	363.344	405.712	359.422	529.619		393.052	342.416	403.395	276.953	305.699		220.3	280.865	134.288	146.071	206.456
			26	1218.99	1538.94	1075.81	1069.38	1221.5		1220.61	1337.43	1340.74	1314.67	1067.66		1062.9	871.279	1234.31	846.39	951.267		604.731	511.371	548.267	575.443	760.83		461.228	408.076	442.287	387.459	419.424		152.154	240.568	132.756	128.794	128.778
			28	1549.31	1886.69	1357.28	1446.7	1698.23		1581.39	1668.08	1707.09	1721.98	1397.15		1300.26	1174.41	1492.22	1113.75	1166.95		738.235	840	799.294	812.541	985.121		654.653	546.619	568.612	456.861	490.564		194.909	220.149	176.565	268.157	145.055
			31	2162.89	2257.47	1735.62	1952.52	1901.52		1864.52	1885.69	2009.9	2084.74	1794.23		1637.88	1603.07	1847.27	1262.78	1347.05		1150.38	1247.76	1077.28	1029.42	1314.53		813.648	685.817	688.386	652.331	605.024		198.76	135.632	185.353	273.171	251.923

## Sheet: Figure S9c
Figure S9c
	MigR+MigR					Meso+Mig R					Meso-CAR T+Meso-CART
		Psot first treatment	Post second treatment				Psot first treatment	Post second treatment				Psot first treatment	Post second treatment
	#1	342.599	2162.89			#1	278.686	1864.52			#1	286.425	1637.88
	#2	425.143	2257.47			#2	294.617	1885.69			#2	326.697	1603.07
	#3	333.454	1735.62			#3	283.01	2009.9			#3	354.787	1847.27
	#4	367.506	1952.52			#4	308.468	2084.74			#4	222.599	1262.78
	#5	306.212	1901.52			#5	280.881	1794.23			#5	301.749	1347.05
	FAP-CAR+MigR T					FAP+FAP					FAP+Meso-CAR T
		Psot first treatment	Post second treatment				Psot first treatment	Post second treatment				Psot first treatment	Post second treatment
	#1	206.202	1150.38			#1	186.849	813.648			#1	208.159	198.76
	#2	228.227	1247.76			#2	266.054	685.817			#2	218.729	135.632
	#3	236.457	1077.28			#3	216.319	688.386			#3	207.523	185.353
	#4	193.959	1029.42			#4	230.335	652.331			#4	236.924	273.171
	#5	251.557	1314.53			#5	263.297	605.024			#5	238.187	251.923

## Sheet: Figure S9e
Figure S9e
		Post-injection (Days)	MigR T+MigR T					Meso-CAR T+MigR T					Meso-CAR T+Meso-CAR T					FAP-CAR T+MigR T					FAP-CAR T+FAP-CAR T					FAP-CAR T+Meo-CAR T
			#1	#2	#3	#4	#5	#1	#2	#3	#4	#5	#1	#2	#3	#4	#5	#1	#2	#3	#4	#5	#1	#2	#3	#4	#5	#1	#2	#3	#4	#5
		0	79.0131	34.5331	65.676	45.3409	50.4929	55.9194	60.438	48.6707	67.598	54.874	46.4255	37.7262	47.3924	62.0778	52.7848	51.0382	47.6786	36.2206	53.1128	39.6918	40.1759	44.2764	58.8461	38.9069	54.9618	65.9659	55.7861	40.4837	55.4732	43.7633
		2	68.8383	36.4283	70.9766	53.6165	74.4783	66.3231	77.576	64.3332	73.7107	84.6063	80.4838	55.8689	69.6237	79.7643	53.6787	62.8596	55.1789	45.6512	59.8654	51.912	47.9685	56.2848	65.2759	44.3969	59.7267	76.6168	66.7156	57.7653	54.0866	64.0259
		4	70.9652	37.9516	79.6092	88.8543	75.3942	95.2939	164.452	157.834	84.2908	99.4705	142.197	53.4611	90.9273	71.4596	57.4511	71.3942	72.4828	47.3611	66.3831	53.5478	47.5891	64.5073	68.7615	59.0597	63.5604	88.423	78.9228	81.0726	60.5209	49.3928
		6	99.0075	56.644	97.5525	94.6275	92.1841	142.165	166.866	167.355	104.333	93.8576	173.794	54.1536	67.7418	66.5615	77.7699	76.331	78.0484	67.708	52.7052	47.6672	92.3344	61.6129	81.5737	65.9633	106.175	93.2756	96.5132	76.1023	63.5236	51.9633
		9	102.23	70.0044	198.048	106.134	92.4872	158.384	178.495	268.857	187.088	106.627	183.158	61.1054	58.65	106.158	108.102	84.7	85.2314	89.67	639.87	56.387	90.523	56.98	80.2356	72.5698	98.764	78.6541	66.234	70.4591	85.6321	55.6398
		11	198.215	147.403	292.396	122.694	112.776	152.946	183.351	286.978	229.839	98.6735	268.774	68.375	103.626	115.672	149.602	96.2	90.6354	93.541	76.981	66.398	96.354	64.123	74.1235	75.6987	92.6541	63.2578	65.387	36.5687	96.3541	56.3874
		13	217.516	158.798	325.015	214.535	182.838	164.539	189.015	379.95	329.625	91.558	327.576	103.041	146.872	197.746	173.538	108.5	103.655	106.54	89.674	89.564	104.56	68.9541	74.9654	78.956	88.6532	54.3698	60.2581	48.6952	77.4521	54.5231
		16	242.591	249.902	383.442	300.463	222.045	202.086	228.551	453.858	416.1	90.92	378.316	104.509	150.892	209.13	170.848	160.6	114.897	113.68	123.654	98.674	123.35	78.9563	88.9785	86.351	74.5214	52.3987	56.3987	40.5639	63.2145	43.6874
		18	282.177	342.787	462.961	393.104	369.753	203.17	263.014	498.223	498.77	182.582	467.313	188.57	149.482	252.358	173.771	157.1	160.255	146.95	145.698	125.68	156.98	88.963	94.5631	99.5687	86.9452	43.658	53.635	40.3687	55.2103	40.2103
		20	303.309	440.121	695.697	471.291	559.307	286.161	267.021	548.579	523.833	259.08	465.646	177.632	142.317	283.867	166.512	156.2	168.987	168.94	186.97	187.634	189.36	92.364	99.6354	123.985	123.654	30.2564	32.6871	36.9874	36.9874	35.2698
		23	380.59	539.149		645.068	682.503	290.256	292.446	594.763	630.329	342.485	498.543	213.546	256.89	348.098	242.032	162.5	186.547	195.78	223.65	225.687	241.21	112.368	106.351	115.698	144.368	33.5887	22.3698	30.2568	26.3547	28.9754
		25	435.023	659.659				323.437	396.876	656.798		498.656	425.673	358.893	296.89	382.345	268.904	183.2	243.69	208.69	287.41	345.68	268.74	132.564	123.65	123.654	169.452	0	0	0	0	0
		27	526.336					443.864	562.469			554.2	468.674	390.12	354.321	402.654	302.2	229.8	288.75	239.67	336.98	387.93	296.35	154.368	188.541	145.687	193.024	0	0	0	0	0
		30	677.5					500.27	623.612			679.8	491.107	412.89	489.65	500.675	366.8	266.8	315.69	316.58	354.74	425.68	333.41	266.387	256.987	221.45	226.945	0	0	0	0	0
		32						587.263					532.5	466.4	539.9	622.4	498.6	334.8	366.58	387.46	402.65	503.687	369.87	387.98	345.687	263.87	296.302	0	0	0	0	0
		34						656.756					575.4	535.6	638.7		543.5	456.9	456.97	463.98	532.68	556.452	412.57	406.52	388.956	336.952	333.285	0	0	0	0	0
		37											638.6	584.1			627.4	543.9	536.98	498.77	603.87	633.87	486.398	498.65	405.64	397.42	374.512	0	0	0	0	0
		39												629.6				628.9	634.89	555.63			533.67	553.68	456.987	443.88	428.13	0	0	0	0	0
		41																		623.58			632.54	603.145	523.698	487.96	466.589	0	0	0	0	0
		43																							589.365	568.79	533.602	0	0	0	0	0
		46																							621.547	638.54	587.916	0	56.987	56.9874	0	0
		48																									654.214	45.6987	68.963	66.3841	0	0
		50																										46.3921	88.9541	89.6321	0	0
		52																										50.3698	103.685	125.469	0	0
		54																										68.2541	156.987	188.635	0	0
		57																										102.345	206.399	256.984	0	0
		59																										163.963	226.854	311.474	0	66.98
		61																										199.235	268.985	369.125	0	96.38
		64																										230.68	334.563	456.987	0	126.98
		66																										298.563	387.412	532.988	44.365	234.15
		68																										312.569	432.056	622.398	66.3412	299.16
		71																										376.241	533.684		102.312	345.77
		73																										443.68	611.235		188.645	463.52
		75																										498.745			236.987	555.21
		78																										556.36			294.312	628.94
		80																										665.39			345.687
		82																													388.41
		84																													485.621
		86																													598.32
		88																													665.39
		90

## Sheet: Figure S9f
Figure S9f
		Post-injection (Days)	MigR T+MigR T	Meso-CAR T+MigR T	Meso-CAR T+Meso-CAR T	FAP-CAR T+MigR T	FAP-CAR T+FAP-CAR T	FAP-CAR T+Meso-CAR T
		20	1
		23	1
		23	1
		25	1
		30	1
		23		1
		25		1
		30		1
		30		1
		34		1
		32			1
		34			1
		37			1
		37			1
		39			1
		37				1
		37				1
		39				1
		39				1
		41				1
		41					1
		41					1
		46					1
		46					1
		48					1
		68						1
		73						1
		78						1
		80						1
		88						1
